# Supplementary material for: Unveiling Prasinovirus diversity and host specificity through targeted enrichment in the South China Sea
Source: ISME Commun. 2024 Aug 29;4(1):ycae109. doi: 10.1093/ismeco/ycae109 (PMC11408933; doi:10.1093/ismeco/ycae109)
Supplement: Supplementary_tables_final_ycae109 [file supplementary_tables_final_ycae109.xlsx]

## Sheet: Table S1
Supplementary Table S1. Information on Prasinovirus Assembled Genomes from the Northern South China Sea Coastal Waters
Sample name	Genome name	Location	Date of water sampling (ddmmyyyy)	Longitude	Latitude	T (°C)	DO (mg/L)	Salinity	Turbidity (NTU)	Host alga	Genome length (bp)	Contig (no.)	N50	GC content (%)	CDS (no.)	Predicted gene (no.)	Relative Abundance (%) [based on read mapping]	Relative Abundance
4222_HI_M30L	BpV_4222_HI_V1	Hong-Kong (Shek O)	2020-03-06	114.251	22.2287	28.7	7.4	31.01	2.63	B. prasinos RCC4222	162493	11	113517	36.12	213	213	56.1866
	BpV_4222_HI_V2										101339	13	22017	39.23	101	103	43.8134
4222_HJ_M21	BpV_4222_HJ_V1	Hong-Kong (south bay)	2020-03-06	114.198	22.225	29.4	8.16	25.89	5	B. prasinos RCC4222	172516	1	131924	37.91	201	203	100
4222_HL_M39	BpV_4222_HL_V1	Hong-Kong (Tai O)	2020-05-06	113.861	22.2521	29.9	6.49	16.24	11.71	B. prasinos RCC4222	176905	18	113517	35.95	244	244	56.3677
	BpV_4222_HL_V2										145685	19	22017	35.74	187	188	43.6323
4222_HMN_M19	BpV_4222_HMN_V1	Hong-Kong (Pui O); Hong-Kong (Shui Hau)	2020-05-06	113.977004 ; 113.919234	22.239659 ; 22.219551	31.1	6.79	24.83	16.275	B. prasinos RCC4222	185509	1	185509	37.65	215	217	99.0084
	BpV_4222_HMN_V2										146546	47	4149	32.91	206	206	0.991581
4222_H0_M29s	BpV_4222_HO_V1	Hong-Kong (Lau Fau Shun)	2020-11-06	113.966	22.4694	30.5	5.9	4.67	112.34	B. prasinos RCC4222	161269	1	100161	37.64	186	188	62.2617
	BpV_4222_HO_V2										136132	9	95903	35.26	172	172	37.7383
827_HAB_M33L	McV_827_HAB_V1	Hong-Kong (Port Shelter)	2020-09-04	114.309	22.3313	23.6	7.14	34.28	1.59	M. commoda RCC827	169239	16	28289	40.93	223	228	96.3566
	McV_827_HAB_V2										129479	28	5509	41.34	190	197	3.6434
827_HC_M41L	McV_827_HC_V1	Hong-Kong (Yim Tim Tsai)	2020-02-06	114.303	22.3846	28.7	6.59	30.15	1.35	M. commoda RCC827	134206	1	134206	44.59	154	158	71.5772
	McV_827_HC_V2										174845	1	45467	40.36	236	244	28.4228
827_HD_M20L	McV_827_HD_V1	Hong-Kong (Bluff Island)	2020-02-06	114.355	22.3325	28.3	6.18	32.5	1.13	M. commoda RCC827	187929	1	187929	40.46	245	252	100
827_HF_M3L	McV_827_HF_V1	Hong-Kong (High Island)	2020-02-06	114.376	22.3615	27.3	6.31	33.45	1.21	M. commoda RCC827	187172	1	187172	40.50	243	250	100
827_HG_M41L	McV_827_HG_V1	Hong-Kong (Long Ke)	2020-02-06	114.376	22.374	27.5	5.91	33.43	1.08	M. commoda RCC827	191748	1	191748	40.45	251	258	99.9271
	McV_827_HG_V2										229198	64	4554	44.94	243	248	0.0728876
827_HJ_M36L	McV_827_HJ_V1	Hong-Kong (south bay)	2020-03-06	114.198	22.225	29.4	8.16	25.9	4.92	M. commoda RCC827	176910	1	49837	40.33	245	252	100
827_HK_M26L	McV_827_HK_V1	Hong-Kong (Tai Tan)	2020-04-06	114.333	22.4393	30.9	6.89	27.78	17.28	M. commoda RCC827	151336	24	9439	44.34	n.d.	n.d.	7.59826
	McV_827_HK_V2										203414	16	18576	40.56	n.d.	n.d.	85.9883
	McV_827_HK_V3										136184	42	3431	40.69	n.d.	n.d.	2.57913
	McV_827_HK_V4										108398	31	11061	45.35	n.d.	n.d.	3.83432
827_HL_M37L	McV_827_HL_V1	Hong-Kong (Tai O)	2020-05-06	113.861	22.2521	29.9	6.49	16.24	11.71	M. commoda RCC827	154927	7	56744	40.46	201	209	98.0319
	McV_827_HL_V3										143390	8	29183	42.07	172	179	1.96808
827_HMN_M6L	McV_827_HMN_V1	Hong-Kong ( Pui O); Hong-Kong (Shui Hau)	2020-05-06	113.977004 ; 113.919234	22.239659 ; 22.219551	31.1	6.79	24.83	16.275	M. commoda RCC827	176036	1	34516	40.52	245	252	98.8232
	McV_827_HMN_V2										148906	1	148906	41.72	n.d.	n.d.	1.17676
827_HO_M38L	McV_827_HO_V1	Hong-Kong (Lau Fau Shun)	2020-11-06	113.966	22.4694	30.5	5.9	4.67	112.34	M. commoda RCC827	173493	1	26018	40.51	244	249	100
3401_HAB_M25L	OlV_3401_HAB_V1	Hong-Kong (Port Shelter)	2020-09-04	114.309	22.3313	23.6	7.14	34.28	1.59	O. lucimarinus RCC3401	122339	5	42826	40.44	166	169	63.8992
	OlV_3401_HAB_V2										121312	7	64042	41.56	n.d.	n.d.	36.1008
3401_HC_M35L	OlV_3401_HC_V1	Hong-Kong (Yim Tim Tsai)	2020-02-06	114.303	22.3846	28.7	6.59	30.15	1.35	O. lucimarinus RCC3401	174867	1	174867	41.30	226	230	100
3401_HEFG_M23L	OlV_3401_HEFG_V1	Hong-Kong (Long Ke; Pak Lap and High Island)	2020-02-06	114.36031; 114.375853; 114.376357	22.351685; 22.361531; 22.37395	27.2	6.08	33.54	1.13	O. lucimarinus RCC3401	127836	36	4533	42.52	148	148	54.6572
	OlV_3401_HEFG_V2										160512	55	3573	39.33	n.d.	n.d.	45.3428
3401_HI_M32L	OlV_3401_HI_V1	Hong-Kong (Shek O)	2020-03-06	114.251	22.2287	28.7	7.4	31.01	2.63	O. lucimarinus RCC3401	180166	45	5752	42.05	n.d.	n.d.	57.524
	OlV_3401_HI_V2										170660	52	4400	38.84	n.d.	n.d.	42.476
3401_HJ_M27L	OlV_3401_HJ_V1	Hong-Kong (south bay)	2020-03-06	114.198	22.225	29.4	8.16	25.89	5	O. lucimarinus RCC3401	196054	17	98672	40.72	n.d.	n.d.	60.7802
	OlV_3401_HJ_V2										136080	11	76075	41.95	n.d.	n.d.	39.2198
3401_HK_M1L	OlV_3401_HK_V1	Hong-Kong (Tai Tan)	2020-04-06	114.333	22.4393	30.9	6.89	27.78	17.28	M. commoda RCC827	187560	1	187560	40.94	n.d.	n.d.	100
3401_HL_M43L	OlV_3401_HL_V1	Hong-Kong (Tai O)	2020-05-06	113.861	22.2521	29.9	6.49	16.24	11.71	O. lucimarinus RCC3401	184265	1	184265	41.16	246	250	100
3401_HMN_M42L	OlV_3401_HMN_V1	Hong-Kong ( Pui O); Hong-Kong (Shui Hau)		113.977004 ; 113.919234	22.239659 ; 22.219551					O. lucimarinus RCC3401	164177	1	124941	41.79	275	278	100
3401_HO_M2L	OlV_3401_HO_V1	Hong-Kong (Lau Fau Shun)	2020-11-06	113.966	22.4694	30.5	5.9	4.67	112.34	O. lucimarinus RCC3401	187422	1	187422	41.33	252	255	49.5605
	OlV_3401_HO_V2										188964	1	188964	38.77	251	257	47.8343
	OlV_3401_HO_V3										154037	1	21746	40.13	212	212	2.6052
37000_HAB_M11L	OlV_37000_HAB_V1	Hong-Kong (Port Shelter)	2020-09-04	114.309	22.3313	23.6	7.14	34.28	1.59	O. lucimarinus BCC37000	167079	1	42769	41.44	224	225	94.3548
	OlV_37000_HAB_V2										178080	1	178120	40.76	236	239	5.64521
37000_HC_M31L	OlV_37000_HC_V1	Hong-Kong (Yim Tim Tsai)	2020-02-06	114.303	22.3846	28.7	6.59	30.15	1.35	O. lucimarinus BCC37000	185436	1	185436	41.05	249	253	99.2005
	OlV_37000_HC_V2										176328	1	176328	44.84	n.d.	n.d.	0.799529
37000_HG_M24L	OlV_37000_HG_V1	Hong-Kong (Long Ke)	2020-02-06	114.376	22.374	27.5	5.91	33.43	1.08	O. lucimarinus BCC37000	195795	1	195795	42.26	234	235	97.0157
	OlV_37000_HG_V2										185952	8	48353	41.23	n.d.	n.d.	2.1924
	OlV_37000_HG_V3										153133	42	5761	36.30	n.d.	n.d.	0.791908
37000_HI_M18L	OlV_37000_HI_V1	Hong-Kong (Shek O)	2020-03-06	114.251	22.2287	28.7	7.4	31.01	2.63	O. lucimarinus BCC37000	176257	8	56391	41.08	240	244	100
37000_HJ_M40L	OlV_37000_HJ_V1	Hong-Kong (south bay)	2020-03-06	114.198	22.225	29.4	8.16	25.89	5	O. lucimarinus BCC37000	184260	1	184260	41.16	245	249	100
4221_HE_M5L	OtV_4221_HE_V1	Hong-Kong (Pak Lap)	2020-02-06	114.36	22.3517	26.9	6.01	33.76	1.09	O. tauri RCC4221	126240	1	157915	40.27	163	164	98.6638
	OtV_4221_HE_V3										157915	1	157915	40.31	n.d.	n.d.	1.33619
4221_HG_M4L	OtV_4221_HG_V1	Hong-Kong (Long Ke)	2020-02-06	114.376	22.374	27.5	5.91	33.43	1.08	O. tauri RCC4221	197616	1	197616	41.32	231	232	99.3769
	OtV_4221_HG_V2										180155	1	180155	40.16	n.d.	n.d.	0.623133
4221_HJ_M10L	OtV_4221_HJ_V1	Hong-Kong (south bay)	2020-03-06	114.198	22.225	29.4	8.16	25.89	5	O. tauri RCC4221	168659	1	22545	40.27	249	256	95.2086
	OtV_4221_HJ_V2										181163	1	181163	40.76	n.d.	n.d.	4.79137
4221_HL_M22L	OtV_4221_HL_V1	Hong-Kong (Tai O)	2020-05-06	113.861	22.2521	29.9	6.49	16.24	11.71	O. tauri RCC4221	179889	1	77935	40.24	262	269	88.1433
	OtV_4221_HL_V2										197260	1	197260	41.34	n.d.	n.d.	11.8567
4221_HO_M16L	OtV_4221_HO_V1	Hong-Kong (Lau Fau Shun)	2020-11-06	113.966	22.4694	30.5	5.9	4.67	112.34	O. tauri RCC4221	184537	1	184537	40.36	250	257	99.0931
	OtV_4221_HO_V2										184582	1	184582	41.47	n.d.	n.d.	0.906904
6881_HAB_M7L	OtV_6881_HAB_V1	Hong-Kong	2020-09-04	114.309	22.3313	23.6	7.14	34.2833	1.59	O. tauri RCC6881	163682	1	163682	40.52	235	236	100
6881_HG_M9L	OtV_6881_HG_V1	Hong-Kong (Long Ke)	2020-02-06	114.376	22.374	27.5	5.91	33.43	1.08	O. tauri RCC4221	180908	1	180908	40.77	222	223	92.025
	OtV_6881_HG_V2										193861	1	193861	40.35	n.d.	n.d.	7.97502
6881_HI_M15L	OtV_6881_HI_V1	Hong-Kong (Shek O)	2020-03-06	114.251	22.2287	28.7	7.4	31.01	2.63	O. tauri RCC6881	198161	1	198161	41.36	227	228	85.0571
	OtV_6881_HI_V2										183466	1	183466	41.72	n.d.	n.d.	14.0196
	OtV_6881_HI_V3										188721	1	188721	40.38	n.d.	n.d.	0.923216
6881_HJ_M14L	OtV_6881_HJ_V1	Hong-Kong (south bay)	2020-03-06	114.198	22.225	29.4	8.16	25.89	5	O. tauri RCC6881	191741	1	191741	42.06	n.d.	n.d.	100
6881_HL_M8L	OtV_6881_HL_V1	Hong-Kong (Tai O)	2020-05-06	113.861	22.2521	29.9	6.49	16.24	11.71	O. tauri RCC6881	177934	1	177934	41.87	223	229	78.5553
	OtV_6881_HL_V2										193021	1	193021	40.32	n.d.	n.d.	21.4447
6881_HMN_M12L	OtV_6881_HMN_V1	Hong-Kong ( Pui O); Hong-Kong (Shui Hau)	2020-05-06	113.977004 ; 113.919234	22.239659 ; 22.219551	31.1	6.79	24.83	16.275	O. tauri RCC6881	178006	1	118667	41.72	265	272	95.863
	OtV_6881_HMN_V2										165849	13	21078	39.88	n.d.	n.d.	4.137
6881_HO_M28L	OtV_6881_HO_V1	Hong-Kong (Lau Fau Shun)	2022-11-06	113.966	22.4694	30.5	5.9	4.67	112.34	O. tauri RCC6881	204974	3	104672	42.20	n.d.	n.d.	64.5681
	OtV_6881_HO_V2										196340	6	149772	40.36	n.d.	n.d.	35.4319
ZA_HL_M34L	OtV_ZA_HL_V1	Hong-Kong (Tai O)	2020-05-06	113.861	22.2521	29.9	6.49	16.22	11.71	O. tauri ZA	191914	1	191914	42.01	236	242	56.4016
	OtV_ZA_HL_V2										196135	1	196135	43.54	n.d.	n.d.	27.7551
	OtV_ZA_HL_V3										184040	1	184040	41.13	n.d.	n.d.	15.8433
ZA_HO_M17L	OtV_ZA_HO_V1	Hong-Kong (Lau Fau Shun)	2020-11-06	113.966	22.4694	30.5	5.9	4.67	112.34	O. tauri ZA	170439	1	170439	42.28	226	228	93.9911
	OtV_ZA_HO_V3										187723	1	187723	40.44	n.d.	n.d.	3.53116
	OtV_ZA_HO_V4										184257	13	101522	39.99	n.d.	n.d.	2.47769

## Sheet: Table S2 
Supplementary Table S2. List of references prasinovirus and chlorovirus genomes used for phylogenetics and comparative genomics analysis in the present study.
Virus short name	Host species	Host strain	Virus isolation reference	Accession number
BpV2	Bathycoccus prasinos	RCC1105	Moreau et al., 2010	HM004430.1
BpV1	Bathycoccus prasinos	RCC1105	Moreau et al., 2010	HM004432.1
BII-V1	Bathycoccus calidus	RCC716	Bachy et al., 2021	MK522034-37
BII-V2	Bathycoccus calidus	RCC716	Bachy et al., 2021	MK522038
BII-V3	Bathycoccus calidus	RCC716	Bachy et al., 2021	MK522039
MpV-12T	Micromonas commoda	LAC38	Martínez et al., 2015	SRS172696
MpV-PL1	Micromonas pusilla	CCMP1545	Cotrell and Suttle, 1991	HQ633072.1
MpV-SP1	Micromonas pusilla	CCMP1545	Cotrell and Suttle, 1991	JF974320.1
MpV1	Micromonas sp.	RCC1109	Moreau et al., 2010	NC_014767.1
OtV6	Ostreococcus tauri	OTH95	Monier et al., 2017	JN225873.1
OlV4	Ostreococcus lucimarinus	CCMP2972	Derelle et al., 2015	JF974316.1
OtV1	Ostreococcus tauri	OTH95	Weynberg et al., 2009	FN386611.1
OtV5	Ostreococcus tauri	OTH95	Derelle et al., 2008	EU304328.2
OmV1	Ostreococcus mediterraneus	RCC2590	Derelle et al., 2015	NC_028092.1
OmV2	Ostreococcus mediterraneus	RCC2590	Yau et al., 2020	MN688676.1
OlV7	Ostreococcus lucimarinus	CCMP2972	Derelle et al., 2015	MK514406.1
OlV1	Ostreococcus lucimarinus	CCMP2972	Derelle et al., 2015	MK514405.1
OlV2	Ostreococcus lucimarinus	CCMP2972	Derelle et al., 2015	NC_028091.1
OlV3	Ostreococcus lucimarinus	CCMP2972	Derelle et al., 2015	HQ633060.1
OtV2	Ostreococcus sp.	RCC393	Weynberg et al., 2011	FN600414.1
OlV5	Ostreococcus lucimarinus	CCMP2972	Derelle et al., 2015	NC_020852.1
OlV6	Ostreococcus lucimarinus	CCMP2972	Derelle et al., 2015	HQ633059.1
PBCV-1	Chlorella variabilis	NC64A	Van Eten et al., 1983	NC_000852.5

## Sheet: Table S3 
Supplementary Table S3. Whole-genome Average Nucleotide Identity (wgANI) of 80 Assembled Genomes
	MAGS_100kb/BpV_4222_HI_V1.fa	MAGS_100kb/BpV_4222_HI_V2.fa	MAGS_100kb/BpV_4222_HJ_V1.fa	MAGS_100kb/BpV_4222_HL_V1.fa	MAGS_100kb/BpV_4222_HL_V2.fa	MAGS_100kb/BpV_4222_HMN_V1.fa	MAGS_100kb/BpV_4222_HMN_V2.fa	MAGS_100kb/BpV_4222_HO_V1.fa	MAGS_100kb/BpV_4222_HO_V2.fa	MAGS_100kb/McV_827_HAB_V1.fa	MAGS_100kb/McV_827_HAB_V2.fa	MAGS_100kb/McV_827_HC_V1.fa	MAGS_100kb/McV_827_HC_V2.fa	MAGS_100kb/McV_827_HD_V1.fa	MAGS_100kb/McV_827_HF_V1.fa	MAGS_100kb/McV_827_HG_V1.fa	MAGS_100kb/McV_827_HG_V2.fa	MAGS_100kb/McV_827_HJ_V1.fa	MAGS_100kb/McV_827_HK_V1.fa	MAGS_100kb/McV_827_HK_V2.fa	MAGS_100kb/McV_827_HK_V3.fa	MAGS_100kb/McV_827_HK_V4.fa	MAGS_100kb/McV_827_HL_V1.fa	MAGS_100kb/McV_827_HL_V3.fa	MAGS_100kb/McV_827_HMN_V1.fa	MAGS_100kb/McV_827_HMN_V2.fa	MAGS_100kb/McV_827_HO_V1.fa	MAGS_100kb/OlV_3401_HAB_V1.fa	MAGS_100kb/OlV_3401_HAB_V2.fa	MAGS_100kb/OlV_3401_HC_V1.fa	MAGS_100kb/OlV_3401_HEFG_V1.fa	MAGS_100kb/OlV_3401_HEFG_V2.fa	MAGS_100kb/OlV_3401_HI_V1.fa	MAGS_100kb/OlV_3401_HI_V2.fa	MAGS_100kb/OlV_3401_HJ_V1.fa	MAGS_100kb/OlV_3401_HJ_V2.fa	MAGS_100kb/OlV_3401_HK_V1.fa	MAGS_100kb/OlV_3401_HL_V1.fa	MAGS_100kb/OlV_3401_HMN_V1.fa	MAGS_100kb/OlV_3401_HO_V1.fa	MAGS_100kb/OlV_3401_HO_V2.fa	MAGS_100kb/OlV_3401_HO_V3.fa	MAGS_100kb/OlV_37000_HAB_V1.fa	MAGS_100kb/OlV_37000_HAB_V2.fa	MAGS_100kb/OlV_37000_HC_V1.fa	MAGS_100kb/OlV_37000_HC_V2.fa	MAGS_100kb/OlV_37000_HG_V1.fa	MAGS_100kb/OlV_37000_HG_V2.fa	MAGS_100kb/OlV_37000_HG_V3.fa
MAGS_100kb/BpV_4222_HI_V1.fa	100	14.3732	63.5173	44.5894	64.0987	70.5655	0	52.4026	61.6738	0	0	0	0	0	0	0	0	0	0	0	0	0	0	0	0	0	0	0	0	0	0	0	0	0	0	0	0	0	0	0	0	0	0	0	0	0	0	0	71.7069
MAGS_100kb/BpV_4222_HI_V2.fa	14.3732	100	83.6271	52.0984	0	82.1681	0	46.8001	17.4026	0	0	0	0	0	0	0	0	0	0	0	0	0	0	0	0	0	0	0	0	0	0	0	0	0	0	0	0	0	0	0	0	0	0	0	0	0	0	0	42.9343
MAGS_100kb/BpV_4222_HJ_V1.fa	63.5173	83.6271	100	55.2164	43.4469	98.4309	0	73.0511	37.9087	0	0	0	0	0	0	0	0	0	0	0	0	0	0	0	0	0	0	0	0	0	0	0	0	0	0	0	0	0	0	0	0	0	0	0	0	0	0	0	79.7921
MAGS_100kb/BpV_4222_HL_V1.fa	44.5894	52.0984	55.2164	100	0	53.817	0	52.5214	25.918	0	0	0	0	0	0	0	0	0	0	0	0	0	0	0	0	0	0	0	0	0	0	0	0	0	0	0	0	0	0	0	0	0	0	0	0	0	0	0	52.9757
MAGS_100kb/BpV_4222_HL_V2.fa	64.0987	0	43.4469	0	100	50.3548	0	37.7704	60.2479	0	0	0	0	0	0	0	0	0	0	0	0	0	0	0	0	0	0	0	0	0	0	0	0	0	0	0	0	0	0	0	0	0	0	0	0	0	0	0	52.7999
MAGS_100kb/BpV_4222_HMN_V1.fa	70.5655	82.1681	98.4309	53.817	50.3548	100	0	73.1084	43.8947	0	0	0	0	0	0	0	0	0	0	0	0	0	0	0	0	0	0	0	0	0	0	0	0	0	0	0	0	0	0	0	0	0	0	0	0	0	0	0	83.8393
MAGS_100kb/BpV_4222_HMN_V2.fa	0	0	0	0	0	0	100	0	0	0	0	0	0	0	0	0	0	0	0	0	0	0	0	0	0	0	0	0	0	0	0	0	0	0	0	0	0	0	0	0	0	0	0	0	0	0	0	0	0
MAGS_100kb/BpV_4222_HO_V1.fa	52.4026	46.8001	73.0511	52.5214	37.7704	73.1084	0	100	25.5223	0	0	0	0	0	0	0	0	0	0	0	0	0	0	0	0	0	0	0	0	0	0	0	0	0	0	0	0	0	0	0	0	0	0	0	0	0	0	0	60.591
MAGS_100kb/BpV_4222_HO_V2.fa	61.6738	17.4026	37.9087	25.918	60.2479	43.8947	0	25.5223	100	0	0	0	0	0	0	0	0	0	0	0	0	0	0	0	0	0	0	0	0	0	0	0	0	0	0	0	0	0	0	0	0	0	0	0	0	0	0	0	51.7088
MAGS_100kb/McV_827_HAB_V1.fa	0	0	0	0	0	0	0	0	0	100	0	0	0	0	0	0	0	0	0	0	0	0	0	0	0	0	0	0	0	0	0	0	0	0	0	0	0	0	0	0	0	0	0	0	0	0	0	0	0
MAGS_100kb/McV_827_HAB_V2.fa	0	0	0	0	0	0	0	0	0	0	100	0	0	0	0	0	0	0	0	0	0	0	0	40.095	0	0	0	0	0	0	0	0	0	0	0	0	0	0	0	0	0	0	0	0	0	0	0	0	0
MAGS_100kb/McV_827_HC_V1.fa	0	0	0	0	0	0	0	0	0	0	0	100	0	0	0	0	0	0	0	0	0	0	0	0	0	0	0	0	0	0	0	0	0	0	0	0	0	0	0	0	0	0	0	0	0	0	0	0	0
MAGS_100kb/McV_827_HC_V2.fa	0	0	0	0	0	0	0	0	0	0	0	0	100	98.8928	95.8835	98.624	0	90.7184	0	96.467	0	0	93.9066	0	93.7138	0	93.7364	0	0	0	0	0	0	0	0	0	0	0	0	0	0	0	0	0	0	0	0	0	0
MAGS_100kb/McV_827_HD_V1.fa	0	0	0	0	0	0	0	0	0	0	0	0	98.8928	100	96.7609	98.3568	0	96.8706	0	95.9308	0	0	95.2263	0	96.3862	0	98.555	0	0	0	0	0	0	0	0	0	0	0	0	0	0	0	0	0	0	0	0	0	0
MAGS_100kb/McV_827_HF_V1.fa	0	0	0	0	0	0	0	0	0	0	0	0	95.8835	96.7609	100	96.6557	0	96.7458	0	97.7567	0	0	95.6843	0	99.4906	0	98.9525	0	0	0	0	0	0	0	0	0	0	0	0	0	0	0	0	0	0	0	0	0	0
MAGS_100kb/McV_827_HG_V1.fa	0	0	0	0	0	0	0	0	0	0	0	0	98.624	98.3568	96.6557	100	0	97.3317	0	97.1307	0	0	95.4455	0	95.2393	0	98.5142	0	0	0	0	0	0	0	0	0	0	0	0	0	0	0	0	0	0	0	0	0	0
MAGS_100kb/McV_827_HG_V2.fa	0	0	0	0	0	0	0	0	0	0	0	86.4794	0	0	0	0	100	0	86.2782	0	0	61.8366	0	0	0	0	0	0	0	0	0	0	0	0	0	0	0	0	0	0	0	0	0	0	0	0	0	0	0
MAGS_100kb/McV_827_HJ_V1.fa	0	0	0	0	0	0	0	0	0	0	0	0	90.7184	96.8706	96.7458	97.3317	0	100	0	96.8993	0	0	94.6661	0	89.9827	0	94.644	0	0	0	0	0	0	0	0	0	0	0	0	0	0	0	0	0	0	0	0	0	0
MAGS_100kb/McV_827_HK_V1.fa	0	0	0	0	0	0	0	0	0	0	0	82.6721	0	0	0	0	86.2782	0	100	0	0	0	0	0	0	0	0	0	0	0	0	0	0	0	0	0	0	0	0	0	0	0	0	0	0	0	0	0	0
MAGS_100kb/McV_827_HK_V2.fa	0	0	0	0	0	0	0	0	0	0	0	0	96.467	95.9308	97.7567	97.1307	0	96.8993	0	100	0	0	94.1422	0	96.8251	0	98.4361	0	0	0	0	0	0	0	0	0	0	0	0	0	0	0	0	0	0	0	0	0	0
MAGS_100kb/McV_827_HK_V3.fa	0	0	0	0	0	0	0	0	0	0	0	0	0	0	0	0	0	0	0	0	100	0	0	0	0	0	0	0	0	0	0	0	0	0	0	0	0	0	0	0	0	0	92.7072	0	0	0	90.6211	0	0
MAGS_100kb/McV_827_HK_V4.fa	0	0	0	0	0	0	0	0	0	0	0	0	0	0	0	0	0	0	0	0	0	100	0	0	0	0	0	0	0	0	0	0	0	0	0	0	0	0	0	0	0	0	92.8	0	0	0	90.8118	0	0
MAGS_100kb/McV_827_HL_V1.fa	0	0	0	0	0	0	0	0	0	0	0	0	93.9066	95.2263	95.6843	95.4455	0	94.6661	0	94.1422	0	0	100	0	94.1031	0	94.344	0	0	0	0	0	0	0	0	0	0	0	0	0	0	0	0	0	0	0	0	0	0
MAGS_100kb/McV_827_HL_V3.fa	0	0	0	0	0	0	0	0	0	0	40.095	0	0	0	0	0	0	0	0	0	0	0	0	100	0	0	0	0	0	0	0	0	0	0	0	0	0	0	0	0	0	0	0	0	0	0	0	0	0
MAGS_100kb/McV_827_HMN_V1.fa	0	0	0	0	0	0	0	0	0	0	0	0	93.7138	96.3862	99.4906	95.2393	0	89.9827	0	96.8251	0	0	94.1031	0	100	0	94.2102	0	0	0	0	0	0	0	0	0	0	0	0	0	0	0	0	0	0	0	0	0	0
MAGS_100kb/McV_827_HMN_V2.fa	0	0	0	0	0	0	0	0	0	0	0	0	0	0	0	0	0	0	0	0	0	0	0	0	0	100	0	0	0	0	0	0	0	0	0	0	0	0	0	0	0	0	0	0	0	0	0	0	0
MAGS_100kb/McV_827_HO_V1.fa	0	0	0	0	0	0	0	0	0	0	0	0	93.7364	98.555	98.9525	98.5142	0	94.644	0	98.4361	0	0	94.344	0	94.2102	0	100	0	0	0	0	0	0	0	0	0	0	0	0	0	0	0	0	0	0	0	0	0	0
MAGS_100kb/OlV_3401_HAB_V1.fa	0	0	0	0	0	0	0	0	0	0	0	0	0	0	0	0	0	0	0	0	0	0	0	0	0	0	0	100	0	56.8571	0	41.8907	22.5903	36.8892	36.667	36.2235	91.9035	60.0452	30.4872	33.1455	0	0	0	70.8296	55.5853	0	0	60.0892	0
MAGS_100kb/OlV_3401_HAB_V2.fa	0	0	0	0	0	0	0	0	0	0	0	0	0	0	0	0	0	0	0	0	0	0	0	0	0	0	0	0	100	70.1364	45.7625	16.5753	64.8952	0	51.1385	20.6143	55.519	69.9887	51.0271	48.4385	12.9866	0	0	54.07	69.9751	27.5324	0	68.768	0
MAGS_100kb/OlV_3401_HC_V1.fa	0	0	0	0	0	0	0	0	0	0	0	0	0	0	0	0	0	0	0	0	0	0	0	0	0	0	0	56.8571	70.1364	100	61.5212	33.0367	66.4612	36.9468	64.3585	59.1184	52.9782	99.76	70.6142	71.4255	13.7732	0	0	54.5533	96.6258	17.2952	0	98.9326	0
MAGS_100kb/OlV_3401_HEFG_V1.fa	0	0	0	0	0	0	0	0	0	0	0	0	0	0	0	0	0	0	0	0	0	0	0	0	0	0	0	0	45.7625	61.5212	100	0	70.0869	14.9815	58.4275	21.8411	30.8891	60.568	59.1061	60.8577	0	0	0	31.1312	61.0469	14.6389	0	59.9674	0
MAGS_100kb/OlV_3401_HEFG_V2.fa	0	0	0	0	0	0	0	0	0	0	0	0	0	0	0	0	0	0	0	0	0	0	0	0	0	0	0	41.8907	16.5753	33.0367	0	100	24.6714	56.3613	49.6452	29.5448	34.9747	37.8547	33.7003	40.9188	0	0	0	33.2571	37.2745	0	0	38.0349	0
MAGS_100kb/OlV_3401_HI_V1.fa	0	0	0	0	0	0	0	0	0	0	0	0	0	0	0	0	0	0	0	0	0	0	0	0	0	0	0	22.5903	64.8952	66.4612	70.0869	24.6714	100	0	55.143	39.9962	33.1962	63.9277	60.312	59.5567	0	0	0	31.8908	63.561	19.0067	0	63.6031	0
MAGS_100kb/OlV_3401_HI_V2.fa	0	0	0	0	0	0	0	0	0	0	0	0	0	0	0	0	0	0	0	0	0	0	0	0	0	0	0	36.8892	0	36.9468	14.9815	56.3613	0	100	47.0928	28.6093	25.539	41.8297	32.1177	39.981	0	0	0	26.4901	38.261	0	0	43.3143	0
MAGS_100kb/OlV_3401_HJ_V1.fa	0	0	0	0	0	0	0	0	0	0	0	0	0	0	0	0	0	0	0	0	0	0	0	0	0	0	0	36.667	51.1385	64.3585	58.4275	49.6452	55.143	47.0928	100	0	34.1079	65.8672	61.2444	60.5904	0	0	0	37.1691	66.5368	0	0	64.6187	0
MAGS_100kb/OlV_3401_HJ_V2.fa	0	0	0	0	0	0	0	0	0	0	0	0	0	0	0	0	0	0	0	0	0	0	0	0	0	0	0	36.2235	20.6143	59.1184	21.8411	29.5448	39.9962	28.6093	0	100	34.5234	59.1381	59.4962	55.2995	0	0	0	35.1286	56.1978	0	0	59.148	0
MAGS_100kb/OlV_3401_HK_V1.fa	0	0	0	0	0	0	0	0	0	0	0	0	0	0	0	0	0	0	0	0	0	0	0	0	0	0	0	91.9035	55.519	52.9782	30.8891	34.9747	33.1962	25.539	34.1079	34.5234	100	52.3015	32.361	26.3165	0	0	0	81.1565	49.7204	0	0	50.6163	0
MAGS_100kb/OlV_3401_HL_V1.fa	0	0	0	0	0	0	0	0	0	0	0	0	0	0	0	0	0	0	0	0	0	0	0	0	0	0	0	60.0452	69.9887	99.76	60.568	37.8547	63.9277	41.8297	65.8672	59.1381	52.3015	100	72.5725	67.4328	12.9413	0	0	56.884	96.4568	15.6917	0	99.321	0
MAGS_100kb/OlV_3401_HMN_V1.fa	0	0	0	0	0	0	0	0	0	0	0	0	0	0	0	0	0	0	0	0	0	0	0	0	0	0	0	30.4872	51.0271	70.6142	59.1061	33.7003	60.312	32.1177	61.2444	59.4962	32.361	72.5725	100	79.6809	22.9586	0	0	34.9483	71.1757	18.5708	0	70.6371	0
MAGS_100kb/OlV_3401_HO_V1.fa	0	0	0	0	0	0	0	0	0	0	0	0	0	0	0	0	0	0	0	0	0	0	0	0	0	0	0	33.1455	48.4385	71.4255	60.8577	40.9188	59.5567	39.981	60.5904	55.2995	26.3165	67.4328	79.6809	100	18.2954	0	0	27.9176	65.5757	18.7377	0	65.522	0
MAGS_100kb/OlV_3401_HO_V2.fa	0	0	0	0	0	0	0	0	0	0	0	0	0	0	0	0	0	0	0	0	0	0	0	0	0	0	0	0	12.9866	13.7732	0	0	0	0	0	0	0	12.9413	22.9586	18.2954	100	0	0	0	14.4407	0	0	0	0
MAGS_100kb/OlV_3401_HO_V3.fa	0	0	0	0	0	0	0	0	0	0	0	0	0	0	0	0	0	0	0	0	0	0	0	0	0	0	0	0	0	0	0	0	0	0	0	0	0	0	0	0	0	100	14.1008	0	0	0	14.7287	0	0
MAGS_100kb/OlV_37000_HAB_V1.fa	0	0	0	0	0	0	0	0	0	0	0	0	0	0	0	0	0	0	0	0	92.7072	19.17	0	0	0	0	0	0	0	0	0	0	0	0	0	0	0	0	0	0	0	14.1008	100	0	0	0	97.7122	0	0
MAGS_100kb/OlV_37000_HAB_V2.fa	0	0	0	0	0	0	0	0	0	0	0	0	0	0	0	0	0	0	0	0	0	0	0	0	0	0	0	70.8296	54.07	54.5533	31.1312	33.2571	31.8908	26.4901	37.1691	35.1286	81.1565	56.884	34.9483	27.9176	0	0	0	100	54.0258	0	0	55.5137	0
MAGS_100kb/OlV_37000_HC_V1.fa	0	0	0	0	0	0	0	0	0	0	0	0	0	0	0	0	0	0	0	0	0	0	0	0	0	0	0	55.5853	69.9751	96.6258	61.0469	37.2745	63.561	38.261	66.5368	56.1978	49.7204	96.4568	71.1757	65.5757	14.4407	0	0	54.0258	100	15.6917	0	95.7104	0
MAGS_100kb/OlV_37000_HC_V2.fa	0	0	0	0	0	0	0	0	0	0	0	0	0	0	0	0	0	0	0	0	0	0	0	0	0	0	0	0	27.5324	17.2952	14.6389	0	19.0067	0	0	0	0	15.6917	18.5708	18.7377	0	0	0	0	15.6917	100	0	16.6084	0
MAGS_100kb/OlV_37000_HG_V1.fa	0	0	0	0	0	0	0	0	0	0	0	0	0	0	0	0	0	0	0	0	90.6211	34.883	0	0	0	0	0	0	0	0	0	0	0	0	0	0	0	0	0	0	0	14.7287	97.7122	0	0	0	100	0	0
MAGS_100kb/OlV_37000_HG_V2.fa	0	0	0	0	0	0	0	0	0	0	0	0	0	0	0	0	0	0	0	0	0	0	0	0	0	0	0	60.0892	68.768	98.9326	59.9674	38.0349	63.6031	43.3143	64.6187	59.148	50.6163	99.321	70.6371	65.522	0	0	0	55.5137	95.7104	16.6084	0	100	0
MAGS_100kb/OlV_37000_HG_V3.fa	71.7069	42.9343	79.7921	52.9757	52.7999	83.8393	0	60.591	51.7088	0	0	0	0	0	0	0	0	0	0	0	0	0	0	0	0	0	0	0	0	0	0	0	0	0	0	0	0	0	0	0	0	0	0	0	0	0	0	0	100
MAGS_100kb/OlV_37000_HI_V1.fa	0	0	0	0	0	0	0	0	0	0	0	0	0	0	0	0	0	0	0	0	0	0	0	0	0	0	0	57.7744	67.3341	94.1554	59.5654	36.2931	63.1018	38.0741	64.1568	55.2053	52.3183	99.4906	66.9957	68.5063	0	0	0	53.8959	98.9819	16.6034	0	98.9721	0
MAGS_100kb/OlV_37000_HJ_V1.fa	0	0	0	0	0	0	0	0	0	0	0	0	0	0	0	0	0	0	0	0	0	0	0	0	0	0	0	61.7615	70.0035	99.85	61.0459	38.2688	64.5449	42.4799	63.2297	59.1064	53.4439	99.82	69.7411	67.6125	12.9856	0	0	56.7359	96.6742	15.6805	0	99.3111	0
MAGS_100kb/OtV_4221_HE_V1.fa	0	0	0	0	0	0	0	0	0	0	0	0	0	0	0	0	0	0	0	0	0	0	0	0	0	0	0	0	0	0	0	0	0	0	0	0	0	0	0	0	0	87.7857	14.4397	0	0	0	15.3073	0	0
MAGS_100kb/OtV_4221_HE_V3.fa	0	0	0	0	0	0	0	0	0	0	0	0	80.7914	83.2525	85.075	85.6517	0	80.8225	0	69.3072	0	0	69.2519	0	83.0916	0	82.5512	0	0	0	0	0	0	0	0	0	0	0	0	0	0	0	0	0	0	0	0	0	0
MAGS_100kb/OtV_4221_HG_V1.fa	0	0	0	0	0	0	0	0	0	0	0	0	0	0	0	0	15.2524	0	0	0	0	0	0	0	0	0	0	0	0	0	0	0	0	0	0	0	0	0	0	0	0	98.7914	15.7581	0	0	0	19.4591	0	0
MAGS_100kb/OtV_4221_HG_V2.fa	0	0	0	0	0	0	0	0	0	0	0	0	88.0815	87.5648	85.7415	87.7213	0	84.1484	0	74.8067	0	0	83.6104	0	82.9846	0	87.2112	0	0	0	0	0	0	0	0	0	0	0	0	0	0	0	0	0	0	0	0	0	0
MAGS_100kb/OtV_4221_HJ_V1.fa	0	0	0	0	0	0	0	0	0	0	0	0	83.801	87.9938	88.4449	87.8737	0	84.241	0	0	0	0	80.9909	0	81.8712	0	81.2855	0	0	0	0	0	0	0	0	0	0	0	0	0	0	0	0	0	0	0	0	0	0
MAGS_100kb/OtV_4221_HJ_V2.fa	0	0	0	0	0	0	0	0	0	0	0	0	0	0	0	0	0	0	0	0	0	0	0	0	0	0	0	0	0	0	0	0	0	0	0	0	0	0	0	0	0	98.7914	15.7581	0	0	0	19.5715	0	0
MAGS_100kb/OtV_4221_HL_V1.fa	0	0	0	0	0	0	0	0	0	0	0	0	84.628	88.7127	89.9335	89.31	0	90.2774	0	0	0	0	85.7949	0	83.6664	0	87.009	0	0	0	0	0	0	0	0	0	0	0	0	0	0	0	0	0	0	0	0	0	0
MAGS_100kb/OtV_4221_HL_V2.fa	0	0	0	0	0	0	0	0	0	0	0	0	0	0	0	0	15.282	0	0	0	0	0	0	0	0	0	0	0	0	0	0	0	0	0	0	0	0	0	0	0	0	98.7914	15.7581	0	0	0	19.6532	0	0
MAGS_100kb/OtV_4221_HO_V1.fa	0	0	0	0	0	0	0	0	0	0	0	0	85.0904	86.9408	89.3441	87.5847	0	85.6876	0	0	0	0	81.2692	0	85.3172	0	86.7053	0	0	0	0	0	0	0	0	0	0	0	0	0	0	0	0	0	0	0	0	0	0
MAGS_100kb/OtV_4221_HO_V2.fa	0	0	0	0	0	0	0	0	0	0	0	0	0	0	0	0	16.3264	0	0	0	0	0	0	0	0	0	0	0	0	0	0	0	0	0	0	0	0	0	0	0	0	93.5966	14.455	0	0	0	20.5941	0	0
MAGS_100kb/OtV_6881_HAB_V1.fa	0	0	0	0	0	0	0	0	0	0	0	0	0	0	0	0	0	0	0	0	0	0	0	0	0	0	0	0	0	0	0	0	0	0	0	0	0	0	0	0	0	94.5872	18.4116	0	0	0	19.4033	0	0
MAGS_100kb/OtV_6881_HG_V1.fa	0	0	0	0	0	0	0	0	0	0	0	0	0	0	0	0	0	0	0	0	14.3866	0	0	0	0	0	0	0	0	0	0	0	0	0	0	0	0	0	0	0	0	97.2533	17.4842	0	0	0	21.4805	0	0
MAGS_100kb/OtV_6881_HG_V2.fa	0	0	0	0	0	0	0	0	0	0	0	0	89.2803	88.6665	90.3257	89.0449	0	90.0277	0	0	0	0	87.3141	0	89.8173	0	91	0	0	0	0	0	0	0	0	0	0	0	0	0	0	0	0	0	0	0	0	0	0
MAGS_100kb/OtV_6881_HI_V1.fa	0	0	0	0	0	0	0	0	0	0	0	0	0	0	0	0	16.01	0	0	0	0	0	0	0	0	0	0	0	0	0	0	0	0	0	0	0	0	0	0	0	0	96.4503	14.8903	0	0	0	18.459	0	0
MAGS_100kb/OtV_6881_HI_V2.fa	0	0	0	0	0	0	0	0	0	0	0	0	0	0	0	0	0	0	0	0	0	0	0	0	0	0	0	0	0	0	0	0	0	0	0	0	0	0	0	0	0	0	0	0	0	0	0	0	0
MAGS_100kb/OtV_6881_HI_V3.fa	0	0	0	0	0	0	0	0	0	0	0	0	86.2546	84.6983	86.1742	86.0428	0	86.6651	0	0	0	0	86.6355	0	87.2388	0	90.5395	0	0	0	0	0	0	0	0	0	0	0	0	0	0	0	0	0	0	0	0	0	0
MAGS_100kb/OtV_6881_HJ_V1.fa	0	0	0	0	0	0	0	0	0	0	0	0	0	0	0	0	0	0	0	0	0	0	0	0	0	0	0	0	0	0	0	0	0	0	0	0	0	0	0	0	0	0	0	0	0	0	0	0	0
MAGS_100kb/OtV_6881_HL_V1.fa	0	0	0	0	0	0	0	0	0	0	0	0	0	0	0	0	0	0	0	0	0	0	0	0	0	0	0	0	0	0	0	0	0	0	0	0	0	0	0	0	0	0	0	0	0	0	0	0	0
MAGS_100kb/OtV_6881_HL_V2.fa	0	0	0	0	0	0	0	0	0	0	0	0	90.4123	89.3197	88.1313	89.856	0	90.1492	0	0	0	0	87.3081	0	87.5034	0	90.48	0	0	0	0	0	0	0	0	0	0	0	0	0	0	0	0	0	0	0	0	0	0
MAGS_100kb/OtV_6881_HMN_V1.fa	0	0	0	0	0	0	0	0	0	0	0	0	0	0	0	0	0	0	0	0	0	0	0	0	0	0	0	0	0	0	0	0	0	0	0	0	0	0	0	0	0	0	0	0	0	0	0	0	0
MAGS_100kb/OtV_6881_HMN_V2.fa	0	0	0	0	0	0	0	0	0	0	0	0	80.545	84.6885	86.148	86.5783	0	81.5659	0	0	0	0	75.2459	0	81.0753	0	81.305	0	0	0	0	0	0	0	0	0	0	0	0	0	0	0	0	0	0	0	0	0	0
MAGS_100kb/OtV_6881_HO_V1.fa	0	0	0	0	0	0	0	0	0	0	0	0	0	0	0	0	0	0	0	0	0	0	0	0	0	0	0	0	0	0	0	0	0	0	0	0	0	0	0	0	0	0	0	0	0	0	0	0	0
MAGS_100kb/OtV_6881_HO_V2.fa	0	0	0	0	0	0	0	0	0	0	0	0	87.308	86.2813	87.7123	88.0725	0	86.7572	0	0	0	0	87.1906	0	87.8966	0	89.2351	0	0	0	0	0	0	0	0	0	0	0	0	0	0	0	0	0	0	0	0	0	0
MAGS_100kb/OtV_ZA_HL_V1.fa	0	0	0	0	0	0	0	0	0	0	0	0	0	0	0	0	0	0	0	0	0	0	0	0	0	0	0	0	0	0	0	0	0	0	0	0	0	0	0	0	0	0	0	0	0	0	0	0	0
MAGS_100kb/OtV_ZA_HL_V2.fa	0	0	0	0	0	0	0	0	0	0	0	0	0	0	0	0	0	0	0	0	0	0	0	0	0	0	0	0	0	0	0	0	0	0	0	0	0	0	0	0	0	0	0	0	0	0	0	0	0
MAGS_100kb/OtV_ZA_HL_V3.fa	0	0	0	0	0	0	0	0	0	0	0	0	0	0	0	0	0	0	0	0	0	0	0	0	0	0	0	61.8403	70.9513	99.76	61.0905	37.8663	63.805	42.4049	63.2524	59.1021	54.1137	99.84	69.7708	67.9684	13.0018	0	0	57.3597	96.8433	15.6917	0	99.1514	0
MAGS_100kb/OtV_ZA_HO_V1.fa	0	0	0	0	0	0	0	0	0	0	0	0	0	0	0	0	0	0	0	0	0	0	0	0	0	0	0	0	0	0	0	0	0	0	0	0	0	0	0	0	0	0	0	0	0	0	0	0	0
MAGS_100kb/OtV_ZA_HO_V3.fa	0	0	0	0	0	0	0	0	0	0	0	0	98.624	98.8529	96.7253	99.7501	0	97.3611	0	78.7121	0	0	95.4455	0	95.2393	0	98.4846	0	0	0	0	0	0	0	0	0	0	0	0	0	0	0	0	0	0	0	0	0	0
MAGS_100kb/OtV_ZA_HO_V4.fa	0	0	0	0	0	0	0	0	0	0	0	0	0	0	0	0	0	0	0	0	0	0	0	0	0	0	0	0	0	0	0	0	0	0	0	0	0	0	11.7581	0	0	0	0	0	0	0	0	0	0
[truncated: 31 more columns]

## Sheet: Table S4 
Supplementary Table S4. Orthogroup Distribution of SCS and Reference Prasinovirus Genomes
Orthogroup	BII-V1	BII-V2	BII-V3	BpV1	BpV2	BpV_4222_HI_V1	BpV_4222_HL_V1	BpV_4222_HL_V2	BpV_4222_HMN_V1	BpV_4222_HO_V1	BpV_4222_HO_V2	MPV-SP1	McV_827_HAB_V1	McV_827_HAB_V2	McV_827_HC_V1	McV_827_HF_V1	McV_827_HG_V1	McV_827_HJ_V1	McV_827_HK_V1	McV_827_HK_V3	McV_827_HL_V1	McV_827_HL_V3	McV_827_HMN_V2	MpV-PL1	MpV1	MpV12T	OlV1	OlV2	OlV3	OlV4	OlV5	OlV6	OlV7	OlV_3401_HAB_V1	OlV_3401_HAB_V2	OlV_3401_HC_V1	OlV_3401_HEFG_V1	OlV_3401_HI_V1	OlV_3401_HJ_V1	OlV_3401_HK_V1	OlV_3401_HMN_V1	OlV_3401_HO_V1	OlV_3401_HO_V2	OlV_37000_HAB_V1	OlV_37000_HAB_V2	OlV_37000_HC_V1	OlV_37000_HC_V2	OlV_37000_HG_V1	OlV_37000_HG_V3
OG0000000	4	5	6	3	2	1	2	2	3	1	5	7	6	5	3	5	6	4	5	2	2	4	5	6	4	6	4	2	3	3	3	3	2	2	0	0	0	0	2	2	0	2	2	2	2	2	0	2	3
OG0000001	2	2	2	2	2	2	2	2	2	1	3	2	2	2	2	2	2	2	2	2	2	2	2	2	2	1	2	2	2	2	2	2	2	0	4	2	0	2	0	2	2	2	2	2	2	2	2	2	1
OG0000002	1	2	2	2	2	2	0	2	2	2	2	2	1	0	1	2	2	2	1	3	2	2	1	2	2	2	2	2	1	2	2	2	2	1	1	2	2	1	0	2	2	2	2	3	2	2	2	3	2
OG0000003	0	1	1	1	2	1	0	3	1	1	0	2	0	0	0	2	2	2	0	0	2	0	1	2	0	0	2	3	2	6	2	3	3	2	0	3	0	0	1	3	2	3	0	0	3	1	2	0	1
OG0000004	0	0	0	0	0	0	0	0	0	0	0	0	0	0	0	1	1	1	0	0	1	0	0	0	1	0	2	6	6	4	1	2	4	2	3	5	0	1	7	1	2	9	3	0	4	5	1	0	0
OG0000005	1	1	1	1	1	0	2	0	1	1	0	1	1	1	1	1	1	1	1	0	1	1	1	1	1	1	2	1	1	1	1	1	1	2	0	1	1	0	2	2	1	1	1	1	1	1	2	1	1
OG0000006	1	1	0	1	1	1	2	0	1	0	1	1	1	0	1	1	1	1	1	1	1	1	1	1	1	0	1	1	1	1	1	1	1	0	1	1	0	1	2	1	1	1	1	1	1	1	1	1	1
OG0000007	1	1	1	1	1	1	2	1	1	1	0	1	1	1	1	1	1	1	1	2	1	1	1	1	1	1	1	1	1	2	1	1	1	1	0	1	1	0	1	1	1	1	1	2	1	1	1	2	1
OG0000008	1	1	1	1	1	0	2	1	1	1	0	1	1	0	1	1	1	1	1	0	1	1	1	1	1	1	2	1	1	1	2	1	1	1	1	1	1	2	2	1	1	1	1	1	1	1	1	1	1
OG0000009	1	1	1	1	1	0	3	0	1	1	0	1	1	1	1	1	1	1	1	1	1	0	1	2	1	1	1	1	1	2	1	1	1	0	2	1	1	1	2	1	1	1	1	1	1	1	1	1	1
OG0000010	1	1	1	1	1	0	2	1	1	1	0	1	1	1	1	1	1	1	1	1	1	1	1	1	1	1	1	1	1	1	1	1	1	1	1	1	2	0	2	1	1	1	1	1	1	1	1	1	1
OG0000011	1	1	1	1	1	1	2	0	1	1	0	1	1	1	1	1	1	1	1	1	1	1	1	1	1	1	1	1	1	2	1	1	1	0	2	1	1	2	2	1	1	1	1	1	1	1	1	1	1
OG0000012	1	1	1	1	1	1	2	0	1	1	0	1	1	1	1	1	1	1	1	1	1	0	1	1	1	1	1	1	1	2	1	1	1	0	1	1	1	1	2	1	1	1	1	1	1	1	1	1	1
OG0000013	1	1	1	1	1	1	2	1	1	1	0	1	1	1	1	1	1	1	1	1	1	0	1	1	1	1	1	1	1	0	1	1	1	0	2	1	1	1	2	1	1	1	1	1	1	1	1	1	1
OG0000014	1	1	1	2	1	1	0	3	1	1	1	1	1	0	1	1	1	1	1	1	1	1	1	1	1	1	1	1	1	1	1	1	1	0	2	1	0	2	0	1	1	1	1	1	1	1	1	1	1
OG0000015	1	1	1	1	1	1	2	0	1	0	3	1	1	1	1	1	1	1	1	1	1	1	1	1	1	1	1	1	1	1	1	1	1	0	2	1	1	1	0	1	1	1	1	1	1	1	1	1	1
OG0000016	1	1	1	1	1	1	2	0	1	0	3	1	1	1	1	1	1	1	1	1	1	1	1	1	1	1	1	1	1	1	1	1	1	0	2	1	1	1	0	1	1	1	1	1	1	1	1	1	1
OG0000017	1	1	1	1	1	1	2	0	1	0	3	1	1	1	1	1	1	1	1	1	1	1	1	1	1	1	1	1	1	1	1	1	1	0	2	1	1	1	0	1	1	1	1	1	1	1	1	1	1
OG0000018	1	1	1	1	1	1	2	0	1	0	2	2	1	1	1	1	1	1	1	1	1	0	1	1	1	1	1	1	0	3	1	1	1	0	2	1	1	1	0	1	1	1	1	1	1	1	1	1	1
OG0000019	1	1	1	1	1	1	2	0	1	1	0	1	1	0	1	1	1	1	1	1	1	1	1	1	1	1	1	1	1	2	1	1	1	1	0	1	0	1	2	1	1	1	1	1	1	1	1	1	1
OG0000020	1	1	1	1	1	1	2	0	1	1	0	1	2	0	1	1	1	1	1	1	1	1	0	2	1	1	1	1	1	4	1	2	1	0	0	1	2	2	1	1	1	1	1	0	1	1	1	0	1
OG0000021	1	1	1	1	2	1	1	0	1	1	0	1	1	1	1	1	1	1	1	1	1	1	1	1	1	1	1	1	1	1	1	1	1	0	1	1	1	2	1	1	1	1	1	1	1	1	1	1	1
OG0000022	1	1	1	1	1	1	2	0	1	1	0	1	1	1	1	1	1	1	1	1	1	1	1	1	1	1	1	1	1	1	1	1	1	0	1	1	2	1	1	1	1	1	1	1	1	1	1	1	1
OG0000023	1	1	1	1	1	1	3	0	1	1	0	1	1	1	1	1	1	1	1	1	1	1	1	1	1	1	1	1	1	1	1	1	1	0	1	1	1	1	1	1	1	1	1	1	1	1	1	1	1
OG0000024	1	1	1	1	1	1	3	0	1	1	0	1	1	1	1	1	1	1	1	1	1	1	1	1	1	1	1	1	1	0	1	1	1	0	1	1	2	2	1	1	1	1	1	1	1	1	1	1	1
OG0000025	1	1	1	1	1	0	2	0	1	1	0	1	1	1	1	1	1	1	1	1	1	0	1	1	1	1	1	1	1	1	1	1	1	0	2	1	1	1	2	1	1	1	1	1	1	1	1	1	1
OG0000026	1	1	1	1	1	0	2	0	1	1	0	1	2	0	1	1	1	1	1	1	1	1	1	1	1	1	1	1	1	2	2	1	1	1	0	1	0	1	1	1	1	1	1	1	1	1	1	1	1
OG0000027	1	1	1	1	1	1	0	3	1	1	1	1	1	0	1	1	1	1	1	1	1	1	1	1	1	1	1	1	1	1	1	1	1	0	2	1	0	2	0	1	1	1	1	1	1	1	1	1	1
OG0000028	1	1	1	1	1	1	2	0	1	1	1	1	1	1	1	1	1	1	1	0	1	1	1	1	1	1	1	1	1	1	1	1	1	0	2	1	1	1	0	1	1	1	1	1	1	1	1	1	2
OG0000029	1	1	1	1	1	1	2	0	1	0	2	1	1	1	1	1	1	1	1	1	1	1	1	1	1	1	1	1	1	1	1	1	1	0	2	1	1	1	0	1	1	1	1	1	1	1	1	1	1
OG0000030	1	1	1	1	1	1	1	0	1	1	0	1	1	1	1	1	1	1	1	1	1	1	1	1	1	1	1	1	1	1	1	1	1	0	1	1	2	2	1	1	1	1	1	1	1	1	1	1	1
OG0000031	1	1	1	1	1	1	2	0	1	1	0	1	1	1	1	1	1	1	1	0	1	1	1	1	1	1	1	1	1	1	1	1	1	0	1	1	1	2	1	1	1	1	1	1	1	1	1	1	1
OG0000032	1	1	1	1	1	1	2	0	1	1	0	1	1	1	1	1	1	1	1	1	0	1	1	2	1	1	1	1	1	2	1	1	1	0	1	1	1	1	2	1	1	1	1	1	1	1	1	1	1
OG0000033	1	1	1	1	1	1	2	0	1	1	0	1	1	0	1	1	1	1	1	1	1	1	1	1	1	1	1	1	1	1	1	1	1	0	2	1	1	2	2	1	1	1	1	1	1	1	1	1	1
OG0000034	1	1	1	1	1	1	2	0	1	1	0	1	1	1	1	1	1	1	1	1	1	1	1	1	1	1	1	1	1	0	1	1	1	0	2	1	1	2	2	1	1	1	1	1	1	1	1	1	1
OG0000035	1	1	1	1	1	1	2	0	1	1	0	1	0	2	1	1	1	1	1	1	0	1	1	1	1	1	1	1	1	1	1	1	1	0	2	1	1	2	2	1	1	1	1	1	1	1	1	1	1
OG0000036	1	1	1	1	1	1	3	0	1	1	0	1	1	0	1	1	1	1	1	1	1	0	1	1	1	1	1	1	1	1	1	1	1	0	1	1	2	2	2	1	1	1	1	1	1	1	1	1	1
OG0000037	1	1	1	1	1	1	1	0	1	1	0	1	1	1	1	1	1	1	1	1	1	0	1	1	1	1	1	1	1	1	1	1	1	0	1	1	2	1	2	1	1	1	1	1	1	1	1	1	1
OG0000038	1	1	1	1	1	0	2	0	1	1	0	1	1	1	1	1	1	1	1	0	1	1	1	1	1	1	1	1	1	1	1	1	1	1	1	1	1	1	2	1	1	1	1	1	1	1	1	1	1
OG0000039	1	0	1	1	1	1	2	0	1	1	0	1	1	1	1	1	1	1	1	1	1	1	1	1	1	1	1	1	1	1	1	1	1	1	1	1	1	1	1	1	1	1	1	1	1	1	1	1	1
OG0000040	1	1	1	1	1	1	1	1	1	1	1	1	1	0	1	1	1	1	1	1	1	1	1	1	1	1	1	1	1	3	0	1	1	0	2	1	0	1	0	1	1	1	1	1	1	1	1	1	1
OG0000041	1	1	1	1	1	1	0	3	1	1	1	1	1	0	1	1	1	1	1	1	1	1	1	1	1	1	1	1	0	1	1	1	1	0	2	1	0	2	0	1	1	1	1	1	1	1	1	1	1
OG0000042	1	1	1	1	1	1	1	1	1	1	1	1	1	0	1	1	1	1	1	1	1	1	1	1	1	1	1	1	1	1	1	1	1	0	2	1	0	1	0	1	1	1	1	1	1	1	1	1	2
OG0000043	1	1	1	1	1	1	2	0	1	1	1	1	1	1	1	1	1	1	1	0	1	1	1	1	1	1	1	1	1	1	1	1	1	0	2	1	1	1	0	1	1	1	1	1	1	1	1	1	1
OG0000044	1	1	1	1	1	1	2	0	1	0	2	1	1	1	1	1	1	1	1	1	1	0	1	1	1	1	1	1	1	1	1	1	1	0	2	1	1	1	0	1	1	1	1	1	1	1	1	1	1
OG0000045	1	1	1	1	1	1	2	0	1	0	2	1	1	1	1	1	1	1	1	1	1	0	1	1	1	1	1	1	1	1	1	1	1	0	1	1	1	1	0	1	1	1	1	1	1	1	1	1	1
OG0000046	1	1	1	1	1	1	3	0	1	1	0	1	1	1	1	1	1	1	0	1	1	1	1	1	1	1	1	1	1	0	1	1	1	0	1	1	1	1	1	1	1	1	1	1	1	1	1	1	1
OG0000047	1	1	1	1	1	1	3	0	1	1	0	1	0	2	1	1	1	1	1	0	0	1	1	1	1	1	1	1	1	1	1	1	1	0	2	1	1	1	2	1	1	1	1	1	1	1	1	1	1
OG0000048	1	1	1	1	1	1	3	0	1	1	0	1	1	0	1	1	1	1	1	1	0	1	1	1	0	1	1	1	1	1	1	1	1	0	1	1	2	2	2	1	1	1	1	1	1	1	1	1	1
OG0000049	1	1	1	1	1	0	2	0	1	1	0	1	1	0	1	1	1	1	1	0	1	0	1	1	1	1	1	1	1	0	1	1	1	1	1	1	0	2	2	1	1	1	1	1	1	1	1	1	1
OG0000050	1	1	1	1	1	0	1	0	1	1	0	1	2	0	1	1	1	1	1	1	1	1	1	1	1	1	1	1	1	1	1	1	1	1	0	1	0	0	2	1	1	1	1	1	1	1	1	1	1
OG0000051	1	1	1	1	1	0	2	1	1	1	0	1	1	1	1	1	1	1	1	1	1	1	1	1	1	1	1	1	0	0	0	0	1	1	1	1	2	1	2	1	1	1	1	1	1	1	1	1	1
OG0000052	1	1	1	1	1	1	2	0	1	1	0	1	1	1	1	1	1	1	0	0	1	1	1	1	1	1	1	1	1	1	1	1	1	1	1	1	1	1	1	1	1	1	1	1	1	1	1	1	1
OG0000053	1	1	1	1	1	0	1	0	1	1	1	1	1	1	0	1	1	1	1	1	1	1	1	1	1	1	1	1	1	2	1	1	1	1	0	1	1	1	1	1	1	1	1	1	1	1	1	1	1
OG0000054	0	1	1	1	1	1	0	2	1	1	1	1	2	1	1	1	1	1	2	1	0	1	2	1	1	1	1	1	1	1	1	1	1	1	0	1	0	0	1	1	1	1	1	1	1	1	1	1	1
OG0000055	1	1	1	1	1	1	1	1	1	1	1	1	1	0	1	1	1	1	1	0	1	1	1	1	1	1	1	1	1	2	1	1	1	0	2	1	0	1	0	1	1	1	1	1	1	1	1	1	1
OG0000056	1	1	1	1	1	1	2	0	1	1	1	1	1	1	1	1	1	1	1	1	1	1	1	1	1	1	1	1	1	1	1	1	1	0	2	1	1	1	0	1	1	1	1	1	1	1	1	1	1
OG0000057	1	1	1	1	1	1	2	0	1	1	1	1	1	1	1	1	1	1	1	1	1	1	1	1	1	1	1	1	1	1	1	1	1	0	2	1	1	1	0	1	1	1	1	1	1	1	1	1	1
OG0000058	1	1	1	1	1	1	2	0	1	1	1	1	1	1	1	1	1	1	1	0	1	1	1	1	1	1	1	1	1	1	1	1	1	0	2	1	1	1	0	1	1	1	1	1	1	1	1	1	1
OG0000059	1	1	0	1	1	1	2	0	1	0	3	1	1	0	1	1	1	1	1	1	1	1	0	1	1	1	1	1	1	3	1	1	1	0	1	1	0	0	2	1	1	1	1	1	0	1	1	1	1
OG0000060	1	0	0	1	1	1	2	0	1	1	0	1	1	1	1	1	1	0	1	0	1	1	1	1	1	0	1	1	1	2	1	1	1	0	1	1	4	2	1	1	1	1	1	1	1	1	1	1	1
OG0000061	1	1	1	1	1	1	2	0	1	1	0	1	1	1	1	1	1	0	1	0	1	1	1	1	0	1	1	1	1	0	1	1	1	0	1	1	4	2	1	1	1	1	1	1	1	1	1	1	1
OG0000062	1	1	0	1	1	1	2	0	1	1	0	1	0	2	1	1	1	1	1	1	0	1	1	1	1	1	1	1	1	1	1	1	1	0	2	1	1	2	2	1	1	1	1	1	1	1	1	1	1
OG0000063	1	1	1	1	1	1	3	0	1	1	0	1	1	0	1	1	1	1	1	1	0	1	0	1	1	1	1	1	1	1	1	1	1	0	1	1	2	2	2	1	1	1	1	1	1	1	1	1	1
OG0000064	1	1	1	1	1	1	1	0	1	1	0	1	1	0	1	1	1	1	1	0	1	1	1	1	1	1	1	1	1	1	1	1	1	0	2	1	1	1	2	1	1	1	1	1	1	1	1	1	1
OG0000065	1	1	1	1	1	0	2	0	1	1	0	1	1	0	1	1	1	1	1	1	1	0	1	1	1	1	1	1	1	1	1	1	1	0	2	1	1	1	2	1	1	1	1	1	1	1	1	1	1
OG0000066	1	1	1	1	1	0	2	0	1	1	0	1	1	0	1	1	1	1	1	1	1	1	1	1	1	1	1	1	1	1	1	1	1	1	1	1	1	1	1	1	1	1	1	1	1	1	1	1	0
OG0000067	1	1	1	1	1	0	2	0	1	1	0	1	1	0	1	1	1	1	1	1	1	1	1	1	1	1	1	1	1	1	0	1	1	1	0	1	0	1	2	1	1	1	1	1	1	1	1	1	1
OG0000068	1	1	1	1	1	0	1	0	1	1	0	1	1	0	1	1	1	1	1	1	1	0	1	1	1	1	1	1	1	1	1	1	1	1	0	1	0	0	2	1	1	1	1	1	1	1	1	1	2
OG0000069	1	1	1	1	1	0	1	0	1	1	0	1	1	0	1	1	1	1	1	1	1	0	1	1	1	1	1	1	1	2	1	1	1	2	0	1	0	1	2	1	1	1	1	1	1	1	1	1	1
OG0000070	1	1	1	1	1	0	1	0	1	1	0	1	1	1	1	1	1	1	1	0	1	1	1	1	1	1	1	1	1	1	1	1	1	1	0	1	1	0	2	1	1	1	1	1	1	1	1	1	1
OG0000071	0	1	1	1	1	1	2	0	1	1	0	1	1	1	1	1	1	1	1	0	1	1	1	1	1	1	1	1	1	1	1	1	1	0	2	1	1	1	2	1	1	1	1	1	1	1	1	1	1
OG0000072	0	1	1	0	1	2	0	0	2	2	2	2	1	1	0	1	1	1	1	0	1	1	1	3	3	1	1	1	1	1	1	1	2	2	0	1	0	0	0	0	2	1	1	0	2	1	1	1	1
OG0000073	1	1	1	1	1	1	0	1	1	1	1	1	1	0	1	1	1	1	1	1	1	1	1	1	1	1	1	1	1	0	1	1	1	0	2	1	1	1	0	1	1	1	1	1	1	1	1	1	1
OG0000074	1	1	1	1	1	1	0	1	1	1	1	1	1	0	1	1	1	1	1	1	1	1	1	1	1	1	1	1	1	1	1	1	1	0	2	1	0	1	0	1	1	1	1	1	1	1	1	1	1
OG0000075	1	1	1	0	1	1	1	1	1	1	1	1	1	0	1	1	1	1	1	0	1	1	1	1	1	1	1	1	1	2	1	1	1	0	2	1	0	1	0	1	1	1	1	1	1	1	1	1	1
OG0000076	1	1	1	1	1	1	1	1	1	1	1	1	1	0	1	1	1	1	1	0	1	1	1	1	1	1	1	1	1	0	1	1	1	0	2	1	1	2	0	1	1	1	1	1	1	1	1	1	0
OG0000077	1	1	1	1	1	1	2	0	1	1	1	1	1	1	1	1	1	1	1	0	1	1	1	1	1	1	1	1	1	1	1	1	1	0	2	1	0	1	0	1	1	1	1	1	1	1	1	1	1
OG0000078	1	1	1	1	1	1	2	0	1	0	2	1	1	0	1	1	1	1	1	1	1	0	1	0	1	1	1	1	1	2	1	1	1	0	1	1	0	0	1	1	1	1	1	1	1	1	1	1	1
OG0000079	1	1	1	1	1	1	2	0	1	1	0	1	1	0	1	1	1	1	0	0	1	1	1	1	1	1	1	1	1	1	1	1	1	0	1	1	2	1	1	1	1	1	1	1	1	1	1	1	1
OG0000080	1	1	1	1	0	1	2	0	1	1	0	1	1	0	1	1	1	1	1	0	1	0	1	1	1	1	1	1	1	1	1	1	1	0	2	1	1	2	2	1	1	1	1	1	1	1	1	1	1
OG0000081	1	1	1	1	1	0	2	0	1	1	0	1	1	0	1	1	1	1	1	0	1	0	1	1	1	1	1	1	1	1	1	1	1	0	2	1	0	1	2	1	1	1	1	1	1	1	1	1	1
OG0000082	1	1	1	1	1	0	1	1	1	1	0	1	2	1	1	1	1	1	1	0	1	1	1	1	1	1	1	1	1	0	1	1	1	1	0	1	0	1	1	1	1	1	1	1	1	1	1	1	0
OG0000083	1	1	1	1	1	0	2	0	1	1	0	1	1	1	1	1	1	1	1	0	1	1	1	1	1	1	1	1	1	2	1	1	1	1	0	1	1	0	1	1	1	1	1	0	1	1	1	1	1
OG0000084	1	1	1	1	1	1	0	1	1	0	1	1	1	0	1	1	1	1	1	1	1	1	1	1	1	1	1	1	1	1	1	1	1	0	1	1	2	1	0	1	1	1	1	1	1	1	1	1	1
OG0000085	1	1	1	1	1	1	2	0	1	1	0	1	1	0	1	1	1	1	1	1	1	1	0	1	1	1	0	1	1	0	1	1	1	0	1	1	1	2	1	1	1	1	1	1	1	1	1	1	1
OG0000086	1	1	1	1	1	1	1	0	1	1	0	1	0	2	1	1	1	1	1	1	0	1	1	1	1	1	1	1	1	1	1	1	1	0	2	1	1	1	2	1	1	1	1	1	1	1	1	1	1
OG0000087	1	1	1	1	1	0	1	0	1	1	0	1	1	0	1	1	1	1	1	0	1	1	1	1	1	1	1	1	1	1	1	1	1	1	1	1	1	1	1	1	1	1	1	1	1	1	1	1	0
OG0000088	1	1	1	1	1	0	0	0	1	1	0	1	1	0	1	1	1	1	1	0	1	1	1	1	1	2	1	1	1	1	1	1	1	1	0	1	0	2	1	1	1	1	1	1	1	1	1	1	0
OG0000089	1	1	1	1	1	0	0	0	1	1	0	1	1	0	1	1	1	1	1	1	1	1	1	1	1	1	1	1	1	1	1	1	1	1	0	1	0	1	1	1	1	1	1	1	1	1	1	1	1
OG0000090	1	1	1	1	1	1	2	0	1	1	0	1	1	0	0	1	1	1	1	1	1	0	1	1	1	1	1	1	1	0	1	1	1	2	0	1	0	0	2	1	1	1	1	1	1	1	1	1	1
OG0000091	0	1	0	1	1	0	2	1	1	1	0	1	1	0	1	1	1	1	1	1	1	0	1	1	1	1	1	1	1	0	1	1	1	2	0	1	0	1	2	1	1	1	1	1	1	1	1	1	1
OG0000092	0	2	2	1	1	1	0	2	1	1	1	1	1	1	1	1	1	1	1	1	0	0	1	1	1	1	1	1	1	1	1	1	1	1	0	1	2	1	1	1	1	1	1	1	1	1	1	1	1
OG0000093	0	0	0	0	0	0	2	0	1	1	0	1	1	0	1	1	1	1	1	1	1	1	1	1	1	1	1	1	1	1	1	1	1	1	1	1	1	2	2	1	1	1	1	1	1	1	1	1	1
OG0000094	1	1	1	1	1	1	2	0	1	1	1	1	1	0	1	1	1	1	1	1	1	1	1	1	1	1	1	1	1	1	1	1	1	0	1	1	1	1	0	1	1	1	1	1	1	1	1	1	1
OG0000095	1	1	1	1	1	1	2	0	1	1	0	1	1	1	1	1	1	0	1	1	1	1	1	0	1	0	1	1	1	1	1	1	1	0	1	1	3	1	1	1	1	1	1	1	1	1	1	1	1
OG0000096	1	1	1	1	1	0	1	0	1	1	0	1	1	1	1	1	1	1	1	0	1	1	1	0	1	1	1	1	1	1	1	1	1	1	0	1	0	1	1	1	1	1	1	1	1	1	1	1	0
OG0000097	1	0	0	1	1	0	2	0	1	1	0	1	1	1	0	1	1	1	0	1	1	1	1	1	1	1	1	1	1	1	1	1	1	1	0	1	2	1	2	1	0	1	1	1	1	1	1	1	1
OG0000098	0	1	1	1	1	0	1	0	1	1	0	1	1	1	1	1	1	1	0	0	1	1	1	1	0	1	1	1	1	1	1	1	1	1	0	1	1	0	2	1	1	1	1	1	1	1	1	1	1
OG0000099	0	1	1	1	1	1	0	2	1	1	1	1	1	1	0	1	1	1	1	1	0	0	1	1	1	1	1	1	1	1	1	1	1	2	0	1	0	1	1	1	1	1	1	1	1	1	1	1	1
OG0000100	0	1	1	1	1	1	0	2	1	1	1	1	1	1	1	1	1	1	1	1	0	0	1	1	1	0	1	1	1	1	1	1	1	1	0	1	2	1	1	1	1	1	1	1	1	1	1	1	1
OG0000101	0	0	0	1	1	1	0	2	1	0	2	1	1	0	1	1	2	1	1	0	1	2	2	2	1	2	1	1	1	1	1	1	1	0	0	0	0	0	2	1	0	1	1	0	0	1	1	0	1
OG0000102	1	0	0	0	1	1	2	0	1	1	0	0	0	0	0	1	1	1	0	1	1	1	1	1	1	0	1	1	1	2	1	1	1	0	0	1	2	2	1	1	1	1	1	1	1	1	1	1	1
OG0000103	1	0	1	1	1	1	1	1	1	0	1	0	0	0	0	1	1	1	0	1	1	0	0	0	0	0	2	3	0	6	0	0	0	0	1	1	0	2	4	3	2	0	2	1	0	1	1	1	1
OG0000104	1	1	1	1	1	0	1	0	1	1	0	1	1	0	1	1	1	1	1	0	1	1	1	1	1	1	1	1	1	1	1	1	1	0	1	1	0	1	1	1	1	1	1	0	1	1	1	1	0
OG0000105	0	1	1	1	1	1	0	2	1	1	1	1	0	1	0	1	1	1	1	1	1	0	1	1	1	1	1	1	1	1	1	1	1	1	0	1	0	0	1	1	0	1	1	1	1	1	1	1	2
OG0000106	0	1	1	1	1	1	0	2	1	1	1	1	1	1	0	1	1	1	1	1	0	0	1	1	1	1	1	1	1	1	1	1	1	2	0	1	0	0	1	1	1	1	1	1	1	1	1	1	1
OG0000107	1	0	1	1	1	1	0	1	1	1	1	1	1	0	1	1	1	1	1	1	1	0	1	1	1	1	1	1	1	1	1	1	1	0	1	1	2	1	0	1	1	1	1	1	1	1	1	1	1
OG0000108	1	1	1	1	1	0	1	1	1	1	0	2	0	0	1	1	1	1	1	1	1	0	0	2	1	0	1	1	1	1	1	1	1	1	0	1	0	1	1	1	1	1	1	1	1	1	1	1	0
OG0000109	1	1	0	1	1	0	1	1	1	1	0	1	1	1	0	1	1	1	0	1	1	1	1	1	1	0	1	1	1	1	1	1	1	1	0	1	0	1	1	1	1	1	1	1	1	1	1	1	0
OG0000110	1	0	0	1	1	0	0	0	1	1	0	1	1	0	1	1	1	1	1	0	1	1	1	1	1	1	1	1	1	1	1	1	1	1	0	1	0	2	1	1	1	1	1	1	1	1	1	1	0
OG0000111	0	1	1	1	1	1	1	1	1	1	1	1	0	1	0	1	1	1	1	0	1	0	0	1	1	2	1	1	1	1	1	1	1	1	0	1	0	1	0	1	1	1	1	1	1	1	2	1	0
OG0000112	0	1	1	1	1	1	0	2	1	1	1	1	0	1	0	1	1	1	1	1	1	0	1	1	1	1	1	1	1	1	1	1	1	1	0	1	0	0	1	1	0	1	1	1	1	1	1	1	1
OG0000113	0	1	1	1	1	1	0	2	1	1	1	1	0	1	0	1	1	1	1	1	1	0	1	1	1	1	1	1	1	1	1	1	1	1	0	1	0	0	1	1	0	1	1	1	1	1	1	1	1
OG0000114	0	1	1	1	1	1	0	2	1	1	1	1	0	0	0	1	1	1	1	1	1	0	1	1	1	1	1	1	1	1	1	1	1	1	0	1	0	1	0	1	0	1	1	1	1	1	1	1	2
OG0000115	0	1	1	1	1	1	0	2	1	1	1	1	1	0	0	1	1	1	1	1	0	0	1	1	1	1	1	1	1	0	1	1	1	1	0	1	0	1	1	1	1	1	1	1	1	1	1	1	1
OG0000116	0	1	1	1	1	1	0	2	1	1	1	1	1	1	0	1	1	1	1	1	0	0	1	1	1	1	1	1	1	1	1	1	1	2	0	1	0	0	1	1	1	1	1	1	1	1	1	1	1
OG0000117	0	0	0	1	1	1	1	0	1	1	0	1	1	1	1	1	1	1	1	1	1	1	1	1	1	1	0	1	1	0	1	0	1	0	1	1	1	2	1	1	1	1	1	1	1	1	1	1	1
OG0000118	0	1	1	1	1	1	0	2	1	1	1	1	1	1	0	1	1	1	1	1	0	0	1	0	1	1	1	1	1	1	1	1	1	2	0	1	0	0	1	1	1	1	1	1	1	1	1	1	0
OG0000119	0	1	1	1	1	1	0	2	1	1	1	1	1	1	0	1	1	1	1	1	0	0	1	1	1	1	1	1	1	1	1	1	1	2	0	1	0	0	1	1	1	1	1	1	1	1	1	1	1
OG0000120	0	1	1	1	1	1	0	2	1	1	0	1	1	1	0	1	1	1	1	1	0	0	1	1	1	1	1	1	1	1	1	1	1	2	0	1	0	0	1	1	1	1	1	1	1	1	1	1	1
OG0000121	0	0	1	1	1	1	1	1	1	1	1	1	0	1	0	1	1	1	1	1	1	0	0	1	1	1	1	1	1	1	1	1	1	1	0	1	1	1	0	1	1	1	1	1	1	1	1	1	1
OG0000122	0	1	1	1	1	1	0	1	1	1	1	1	0	0	0	1	1	1	0	1	1	1	0	1	1	1	1	1	1	1	1	2	1	1	0	1	0	1	0	1	1	1	1	1	1	1	1	1	1
OG0000123	0	1	1	1	1	1	0	1	1	1	1	1	0	0	0	1	1	1	0	0	1	1	0	1	1	1	1	1	0	1	1	1	1	1	1	1	1	1	0	1	1	1	1	1	1	1	1	1	1
OG0000124	0	1	1	1	1	1	1	1	1	1	1	1	0	0	0	1	1	1	0	1	1	1	0	1	1	1	1	1	0	1	1	1	1	1	0	1	1	2	0	1	1	1	1	1	1	1	1	1	1
OG0000125	0	1	1	1	1	1	0	2	1	1	1	1	0	1	0	1	1	1	0	0	0	0	0	1	1	1	1	1	1	1	1	1	1	1	0	1	1	1	1	1	1	1	1	1	1	1	1	1	1
OG0000126	0	1	1	1	1	1	0	2	1	1	1	1	1	1	0	1	1	1	1	1	0	0	1	1	1	1	1	1	0	1	1	0	1	2	0	1	0	1	1	1	1	1	1	1	1	1	1	1	1
OG0000127	1	1	1	0	0	0	2	0	1	1	0	1	1	1	1	1	1	1	1	0	1	1	1	1	0	1	0	1	1	1	1	1	1	1	0	1	1	0	1	1	1	1	1	1	1	1	1	1	1
OG0000128	0	1	1	1	1	1	0	1	1	1	1	1	0	0	0	1	1	1	0	1	1	1	0	1	1	1	1	1	1	1	1	1	1	1	0	1	0	1	0	1	1	1	1	1	1	1	1	1	1
OG0000129	0	1	1	1	1	1	0	1	1	1	1	1	0	0	0	1	1	1	0	1	1	1	0	1	1	1	1	1	1	1	1	1	1	1	0	1	0	1	0	1	1	1	1	1	1	1	1	1	1
OG0000130	0	1	1	1	1	1	0	3	1	1	1	1	0	0	0	1	1	1	0	1	1	0	1	1	0	0	1	1	1	1	1	1	1	1	0	1	0	0	0	1	1	1	2	1	1	1	1	1	1
OG0000131	0	1	1	1	1	1	0	2	1	1	1	1	0	0	0	1	1	1	0	0	1	0	1	1	0	0	1	2	2	1	1	1	1	1	0	1	0	2	0	1	0	2	1	0	1	1	1	0	2
OG0000132	0	1	1	1	1	1	0	2	1	1	1	1	1	1	0	1	1	1	0	1	0	0	1	1	2	1	1	1	1	1	1	1	1	1	0	1	0	0	1	1	1	1	1	1	1	1	1	1	1
OG0000133	0	0	0	1	1	1	2	1	1	1	0	1	1	0	0	1	1	1	0	1	1	0	1	1	1	0	1	1	1	0	1	1	1	2	0	1	0	0	2	1	1	1	1	1	1	1	1	1	1
OG0000134	0	0	0	0	0	0	0	0	0	0	0	1	1	1	1	1	1	1	1	1	1	1	1	1	1	1	1	1	1	1	1	1	1	0	2	1	1	2	2	1	1	1	1	1	1	1	1	1	0
OG0000135	0	1	1	0	0	0	0	0	0	0	0	1	1	1	1	1	1	1	0	1	1	1	1	1	1	1	1	1	1	1	1	1	1	1	0	1	0	1	1	1	1	1	1	1	1	1	1	1	0
OG0000136	0	1	1	1	1	1	1	1	1	1	1	1	0	1	0	1	1	1	1	0	1	0	0	1	1	1	1	1	1	1	1	1	1	1	0	1	0	1	0	1	1	1	1	1	1	1	1	1	1
OG0000137	0	1	1	1	1	1	0	0	1	1	1	1	1	0	0	1	1	1	0	1	1	0	1	1	0	1	1	1	1	1	1	1	1	1	0	1	1	0	1	1	1	1	1	0	1	1	1	1	1
OG0000138	0	1	1	1	1	1	0	2	1	0	2	1	1	1	0	1	1	0	1	1	0	0	1	1	1	1	1	1	1	2	1	1	1	0	0	0	1	0	2	1	0	1	1	1	0	1	1	1	2
OG0000139	0	0	0	1	1	1	1	1	1	1	1	1	0	0	0	1	1	1	0	0	1	1	0	1	1	1	1	1	1	1	1	1	1	1	0	1	1	1	0	1	1	1	1	1	1	1	1	1	1
OG0000140	1	1	0	1	1	1	1	1	1	1	1	1	0	0	0	1	1	1	0	0	1	0	1	1	0	0	1	1	1	1	1	1	1	0	2	1	0	1	0	1	1	1	1	1	1	1	1	1	1
OG0000141	0	0	0	0	0	0	0	0	0	0	0	1	1	1	0	1	1	1	0	1	1	1	1	1	1	1	1	1	1	3	1	1	1	1	1	1	0	0	1	1	1	1	1	1	1	1	1	1	0
OG0000142	0	1	1	1	1	1	0	2	1	1	1	1	0	0	0	1	1	1	0	1	1	0	0	1	0	0	1	1	1	1	1	1	1	1	0	1	0	0	0	1	1	1	1	1	1	1	1	1	2
OG0000143	0	2	1	2	0	0	0	1	0	0	1	0	0	3	0	1	1	1	0	1	1	0	1	0	1	0	1	1	1	1	1	1	1	1	0	1	0	2	1	1	0	1	1	1	1	1	1	1	0
OG0000144	0	0	0	0	0	0	0	0	0	0	0	1	0	1	0	1	1	1	0	1	1	1	0	1	0	1	1	1	1	2	1	1	2	1	1	1	0	0	2	1	1	1	1	1	2	1	1	1	0
OG0000145	0	1	1	1	1	1	3	0	1	1	0	0	1	1	0	1	1	0	0	0	1	1	1	0	1	1	1	1	1	1	1	1	1	0	1	1	1	2	1	1	1	1	1	0	1	1	1	0	1
OG0000146	0	1	1	1	1	1	0	2	1	1	1	0	1	1	0	1	0	1	1	1	0	0	1	1	1	0	1	1	1	1	1	1	1	2	0	1	0	1	1	1	1	1	1	1	1	1	1	0	1
OG0000147	0	0	0	0	0	0	0	0	0	0	0	1	0	1	0	1	1	1	0	1	1	1	1	1	1	0	1	1	1	1	1	1	1	1	1	1	0	0	2	1	1	1	1	1	1	1	1	1	0
OG0000148	0	0	1	0	0	1	3	0	1	1	0	0	0	0	1	1	1	1	1	1	0	1	1	1	1	0	0	0	0	1	0	0	0	0	2	1	2	2	2	1	1	1	1	1	1	1	1	1	1
OG0000149	1	1	1	0	0	1	2	0	1	1	0	0	1	1	1	1	1	0	1	1	1	1	1	1	0	1	0	0	0	0	1	0	0	0	1	1	4	1	1	1	1	1	1	1	1	1	1	1	1
OG0000150	0	1	0	1	1	1	0	2	1	1	1	1	0	1	0	1	1	1	0	0	1	0	1	1	1	1	1	1	1	1	1	1	1	1	0	1	0	0	1	1	0	1	0	0	1	1	1	0	1
OG0000151	1	1	1	1	1	0	1	0	1	1	0	0	1	0	1	1	1	1	0	0	1	0	0	0	1	1	1	1	1	2	1	1	1	2	0	1	0	1	2	1	1	1	1	0	1	1	0	0	1
OG0000152	0	0	0	0	0	0	0	0	0	0	0	1	1	1	0	1	1	1	0	0	1	1	1	1	1	1	1	1	1	1	1	1	1	1	0	1	1	2	1	1	1	1	1	0	1	1	1	0	0
OG0000153	0	1	1	0	0	0	0	1	0	0	1	1	1	0	0	1	1	1	0	2	1	0	1	1	1	0	1	1	1	1	1	1	1	1	0	1	2	2	1	1	0	1	1	1	1	1	1	1	0
OG0000154	0	0	0	0	0	0	0	0	0	0	0	1	1	0	0	1	1	1	1	1	0	0	1	1	1	0	1	1	1	1	1	1	1	1	0	1	0	0	1	1	1	1	1	1	1	1	1	1	0
OG0000155	0	1	0	0	0	1	1	0	0	1	0	0	0	0	0	1	1	1	0	1	1	0	0	1	0	0	1	1	1	1	1	1	1	1	0	1	0	1	1	1	1	1	0	1	1	1	1	1	0
OG0000156	0	0	0	0	0	0	0	0	0	0	0	1	1	0	0	1	1	1	0	0	1	1	1	1	1	1	1	1	1	2	1	1	1	2	0	1	0	0	2	1	1	1	1	0	1	1	0	0	0
OG0000157	0	1	1	0	0	0	0	1	0	0	1	1	0	0	0	1	1	1	0	1	1	0	1	1	1	0	1	1	1	1	1	1	1	1	0	1	0	1	1	1	0	1	1	1	1	1	1	1	0
OG0000158	0	0	0	0	0	0	1	0	0	1	0	0	0	0	0	1	1	1	0	1	1	0	0	0	1	0	1	1	1	1	1	1	1	1	0	1	0	0	0	1	1	1	1	1	1	1	1	1	0
OG0000159	0	0	0	0	0	0	0	0	0	0	0	0	1	1	1	1	1	1	1	1	1	1	1	0	0	1	1	1	1	1	1	1	1	0	2	1	1	1	0	1	1	1	1	1	1	1	1	1	0
OG0000160	1	1	1	1	1	1	2	0	1	0	2	1	1	0	1	1	1	1	1	1	1	1	1	1	1	1	0	0	0	1	0	0	0	0	0	0	0	0	0	0	0	0	1	1	0	0	1	1	1
OG0000161	0	0	0	0	0	0	0	1	0	0	1	1	1	1	0	1	1	1	0	0	0	0	1	1	0	0	1	1	1	1	1	1	1	1	0	1	2	1	1	1	1	1	1	0	1	1	1	0	1
OG0000162	0	0	0	0	0	0	0	0	0	0	0	1	1	0	0	1	1	1	0	0	1	1	1	1	1	1	1	1	1	1	1	1	1	0	2	1	0	2	0	1	1	1	1	0	1	1	1	0	0
OG0000163	0	0	0	0	0	0	0	0	0	0	0	1	0	0	0	1	1	1	0	0	1	0	1	1	1	0	1	1	1	1	1	1	1	1	0	1	0	2	1	1	1	1	1	0	1	1	1	0	0
OG0000164	1	1	1	1	1	0	0	2	1	1	2	0	1	0	0	1	1	1	1	1	0	1	0	1	0	0	1	1	1	0	1	1	1	1	0	0	0	0	0	0	0	1	1	1	0	0	0	1	1
OG0000165	2	1	1	1	2	0	0	4	3	0	3	5	4	0	0	2	2	2	0	0	0	0	2	4	0	0	0	1	0	0	0	0	0	0	0	0	0	0	0	0	0	0	0	0	0	0	0	0	2
OG0000166	1	1	1	1	1	0	0	0	1	1	1	1	0	0	1	0	0	0	1	0	0	1	0	1	1	2	2	2	3	1	2	3	2	0	0	0	0	0	2	0	0	0	0	1	0	0	0	1	1
OG0000167	0	0	0	0	0	0	0	0	0	0	0	1	1	0	0	1	1	1	0	0	1	0	1	1	1	1	1	1	1	1	1	1	1	1	0	1	0	0	2	1	1	1	1	0	1	1	1	0	0
OG0000168	0	0	0	0	0	0	0	0	0	0	0	1	1	1	0	1	1	1	0	0	0	0	1	1	1	1	1	1	1	1	1	1	1	2	0	1	0	1	1	1	1	1	1	0	1	1	1	0	0
OG0000169	0	0	0	0	0	0	0	0	0	0	0	1	1	0	0	1	1	1	0	0	1	0	0	1	0	0	1	1	1	2	1	1	1	1	0	1	0	2	1	1	1	1	1	0	1	1	1	0	0
OG0000170	0	0	0	0	0	0	0	0	0	0	0	1	1	1	1	1	1	1	1	1	1	1	1	1	1	0	1	1	1	0	1	1	1	1	1	1	0	0	2	1	1	1	1	1	1	1	0	1	0
OG0000171	0	1	1	0	0	0	0	1	0	0	1	0	1	0	0	1	1	1	0	2	0	0	0	1	1	0	1	1	0	2	1	1	1	1	0	1	0	0	1	1	0	1	1	1	1	1	1	1	0
OG0000172	0	0	1	1	1	1	0	1	1	1	1	0	0	0	0	1	1	1	0	0	1	1	0	1	0	1	0	0	0	1	0	0	0	1	0	1	0	1	0	1	1	1	1	1	1	1	1	1	1
OG0000173	0	0	0	0	0	0	0	0	0	0	0	1	1	0	0	1	1	1	1	1	1	1	1	1	1	1	1	1	1	1	1	1	1	1	0	1	1	0	1	1	1	1	1	1	1	1	0	1	0
OG0000174	0	0	0	0	0	0	0	0	0	0	0	1	1	1	0	0	1	0	0	0	0	0	0	1	1	1	1	1	1	1	1	1	1	1	1	1	1	0	2	1	1	1	1	0	1	1	1	0	0
OG0000175	0	0	0	0	0	0	0	0	0	0	0	1	0	0	0	1	1	1	0	0	1	1	0	1	1	1	1	1	1	1	0	1	1	1	1	1	0	0	0	1	1	1	1	0	1	1	1	1	0
OG0000176	0	0	0	0	0	0	0	0	0	0	0	0	0	0	0	1	1	1	0	0	1	1	1	1	1	0	1	1	1	1	0	0	1	1	0	1	0	0	2	1	1	1	1	0	1	1	1	0	0
OG0000177	0	0	0	0	0	0	0	0	0	0	0	1	0	0	0	1	1	1	0	0	1	1	0	2	1	0	1	1	1	1	1	1	1	1	0	1	0	0	0	2	1	1	1	0	1	1	1	0	0
OG0000178	0	0	0	0	0	0	0	0	0	0	0	1	1	0	0	1	1	1	0	0	1	0	1	0	0	0	1	1	1	1	1	1	1	0	1	1	0	1	2	1	1	1	1	0	1	1	1	0	0
OG0000179	0	0	0	0	0	0	0	0	0	0	0	1	1	0	0	1	1	1	0	0	0	0	1	1	1	0	1	1	1	1	1	1	1	1	0	1	0	0	1	1	1	1	1	0	1	1	1	0	0
OG0000180	0	0	0	0	0	0	0	0	0	0	0	0	0	1	0	1	1	0	0	1	1	1	0	0	0	0	1	1	1	1	1	1	0	0	1	1	3	1	1	1	1	1	0	1	1	1	1	1	0
OG0000181	0	0	0	0	0	0	0	0	0	0	0	1	1	1	0	1	1	1	0	0	1	1	1	1	0	1	0	1	1	1	1	1	1	1	0	0	0	0	2	1	1	1	1	0	1	1	0	0	0
OG0000182	0	0	0	0	0	0	0	0	0	0	0	0	1	0	0	1	1	1	0	0	1	1	1	0	1	0	1	1	0	0	1	1	1	0	2	1	1	1	0	1	1	1	1	0	1	1	1	0	0
OG0000183	0	0	0	0	0	0	0	0	0	0	0	1	0	0	0	1	1	1	0	0	0	0	0	1	1	1	1	1	1	1	1	1	1	2	0	1	0	0	1	1	0	1	1	0	1	1	1	0	0
OG0000184	0	0	0	0	0	0	0	0	0	0	0	0	1	0	0	1	1	1	0	1	0	0	1	0	0	0	0	1	1	0	1	1	1	1	0	1	0	0	1	1	1	1	1	1	1	1	1	1	0
OG0000185	0	0	0	0	0	0	0	0	0	0	0	0	0	0	0	1	1	1	0	0	0	0	0	0	0	1	1	1	1	1	1	1	1	2	0	1	0	0	1	1	1	1	1	0	1	1	1	0	0
OG0000186	0	0	0	0	0	0	0	0	0	0	0	0	0	0	0	1	1	1	0	0	1	0	1	0	0	1	1	1	1	1	1	1	1	1	0	1	0	0	2	1	0	1	1	0	1	1	1	0	0
OG0000187	0	0	0	0	0	0	0	0	0	0	0	0	0	0	0	1	1	1	0	0	1	0	0	0	0	0	1	1	1	2	1	1	1	0	2	1	0	1	0	1	1	1	1	0	1	1	1	0	0
OG0000188	0	0	0	0	0	0	0	0	0	0	0	0	0	0	0	1	1	1	0	0	0	0	0	0	0	0	1	1	1	0	1	1	1	1	0	0	0	0	2	1	1	1	1	1	1	1	0	1	0
OG0000189	0	0	0	0	0	0	0	0	0	0	0	0	0	0	0	1	1	1	0	0	1	0	0	0	0	0	1	1	1	1	1	1	1	0	2	1	0	2	0	1	1	1	1	0	1	1	1	0	0
OG0000190	1	1	1	0	0	1	2	0	1	0	1	0	0	0	0	1	1	1	0	1	1	0	1	0	0	0	0	0	0	2	0	0	0	0	0	0	0	0	1	0	1	1	0	1	1	0	0	1	1
OG0000191	0	1	1	0	0	1	2	0	1	0	2	0	1	0	0	1	1	1	0	1	1	1	1	0	0	1	0	0	0	1	0	0	1	1	0	0	0	0	0	1	0	0	1	1	0	0	0	1	1
OG0000192	0	0	0	0	0	0	0	0	0	0	0	1	0	0	0	1	1	1	0	1	1	0	0	0	1	0	1	1	1	2	1	1	0	1	0	0	0	0	1	1	0	1	1	0	1	1	0	0	0
OG0000193	0	0	0	0	0	0	0	0	0	0	0	0	0	0	0	1	1	1	0	0	0	0	0	0	0	1	1	1	1	1	1	1	1	1	0	1	0	0	1	1	1	1	1	0	1	1	1	0	0
OG0000194	0	0	0	0	0	0	0	0	0	0	0	0	0	0	0	1	1	1	0	0	1	0	1	0	0	0	1	1	1	1	1	1	1	1	0	1	0	0	1	1	0	1	1	0	1	1	1	0	0
OG0000195	0	0	0	0	0	0	0	0	0	0	0	0	0	0	0	1	1	1	0	0	1	0	0	0	1	0	1	1	1	2	1	1	1	0	1	1	0	0	2	1	1	1	1	0	1	1	0	0	0
OG0000196	0	0	0	0	0	0	0	0	0	0	0	0	0	0	0	1	1	1	0	0	0	0	0	0	0	1	1	1	1	1	1	1	1	1	0	0	0	0	2	1	1	1	1	0	1	1	0	0	0
OG0000197	0	1	1	0	0	1	0	2	1	1	1	1	0	0	0	1	1	0	0	0	1	0	1	0	0	0	0	0	0	0	0	0	0	1	0	1	0	0	1	1	0	1	1	0	1	1	1	0	1
OG0000198	1	0	0	0	0	0	0	0	0	0	0	0	0	0	0	0	0	0	0	1	0	0	0	0	0	0	1	1	1	2	1	1	1	1	1	1	0	0	1	1	1	1	1	1	1	1	1	1	0
OG0000199	1	0	0	0	0	0	0	2	0	0	0	2	1	0	6	0	0	0	0	0	0	4	0	6	0	9	0	0	0	0	0	0	0	0	0	0	0	1	0	0	0	0	0	0	0	0	0	2	0
OG0000200	0	0	0	0	0	0	0	3	0	0	3	0	0	1	0	0	0	0	0	0	0	0	0	0	0	0	1	0	0	1	1	1	0	0	0	0	0	0	0	0	1	0	0	2	0	0	0	2	3
OG0000201	0	0	0	0	0	0	0	0	0	0	0	0	1	0	0	1	1	1	0	0	1	0	1	0	0	0	0	0	0	1	0	0	0	0	1	1	1	2	2	1	1	1	1	0	1	1	0	1	0
OG0000202	0	0	0	0	0	0	0	0	0	0	0	0	2	0	0	1	0	1	0	0	1	0	1	0	0	0	2	1	1	0	1	1	1	0	1	1	2	1	1	0	0	1	0	0	0	1	1	0	0
OG0000203	0	0	0	0	0	0	0	0	0	0	0	0	1	0	0	0	0	0	0	0	0	1	1	0	0	1	1	1	1	0	1	1	1	2	0	1	0	1	2	1	1	1	1	0	1	1	0	0	0
OG0000204	0	0	0	0	0	0	0	1	0	0	0	0	0	0	0	0	0	0	0	0	0	0	1	0	0	0	0	2	1	1	1	2	1	0	0	2	0	2	1	0	1	2	1	0	0	2	0	0	0
OG0000205	0	0	0	0	0	0	0	0	0	0	1	0	0	0	0	1	1	1	0	0	1	0	0	0	0	0	0	0	0	3	0	0	0	0	1	1	0	1	2	1	2	0	1	0	0	1	1	0	0
OG0000206	0	0	0	0	0	0	0	0	0	0	0	0	0	0	0	0	0	0	0	1	0	0	0	0	0	0	1	1	1	2	1	1	1	2	0	1	0	1	2	1	1	1	1	1	1	1	0	1	0
OG0000207	0	1	1	0	0	0	0	0	0	1	0	0	0	0	0	1	1	1	0	0	1	1	1	0	1	1	1	1	1	1	1	1	1	1	0	0	0	0	1	0	0	1	0	0	0	0	0	0	0
OG0000208	0	0	1	0	1	1	1	1	1	1	1	0	0	0	0	1	1	1	0	0	1	0	0	1	1	0	0	0	0	0	0	0	0	0	0	0	0	0	0	0	0	1	0	1	0	0	1	1	1
OG0000209	1	1	1	1	0	0	0	0	1	1	0	0	1	1	1	0	0	0	1	1	0	0	0	0	0	0	0	1	0	0	1	0	0	0	0	1	0	1	1	0	1	1	1	1	0	1	0	1	0
OG0000210	0	0	0	0	0	0	0	0	0	0	0	0	0	0	0	1	1	1	0	0	1	0	0	1	0	0	0	1	1	0	0	0	1	0	0	1	0	1	1	0	0	1	1	0	0	1	0	0	0
OG0000211	0	2	0	2	1	0	0	0	0	0	0	0	0	0	0	0	0	0	0	0	0	0	1	0	1	0	1	1	1	1	1	1	1	1	0	1	0	0	0	1	1	1	1	0	1	1	1	0	0
OG0000212	0	0	0	0	0	0	0	0	0	0	0	0	0	0	0	0	0	0	0	0	0	0	0	0	0	0	1	1	1	2	1	1	1	1	0	1	1	2	1	1	1	1	1	0	1	1	1	0	0
OG0000213	0	0	0	0	0	0	0	0	0	0	0	1	1	0	0	0	0	0	0	1	0	0	1	1	1	1	1	1	1	1	1	1	1	1	0	1	1	1	1	1	1	1	1	0	1	1	0	0	0
OG0000214	0	0	1	0	0	0	0	0	0	1	0	1	0	0	0	0	1	1	0	0	0	0	1	0	0	0	1	1	1	0	0	1	1	0	0	1	0	0	0	0	0	1	0	0	0	0	0	0	0
OG0000215	0	0	0	0	0	0	0	0	0	0	0	0	0	0	0	0	0	0	0	0	0	0	0	0	0	0	1	1	1	0	1	1	1	0	1	1	2	2	2	1	1	1	0	0	1	1	1	0	0
OG0000216	0	1	0	1	1	0	0	1	0	0	1	1	1	1	1	1	1	1	1	0	1	1	1	1	1	1	0	0	0	1	0	0	0	0	0	0	0	0	0	0	0	0	0	0	0	0	0	0	0
OG0000217	0	0	0	0	2	1	0	2	1	1	1	0	1	1	1	1	1	1	1	0	1	1	1	0	1	1	0	0	0	0	0	0	0	0	0	0	0	0	0	0	0	0	0	0	0	0	0	0	1
OG0000218	0	0	0	0	0	0	0	0	0	0	0	2	1	0	2	0	0	0	0	0	0	1	0	6	0	3	0	1	1	0	0	0	0	0	0	0	0	0	0	1	0	1	0	0	0	0	0	0	0
OG0000219	0	0	0	0	0	0	0	0	0	0	0	0	0	0	0	0	0	0	0	1	0	0	0	0	0	0	1	1	1	2	1	1	1	1	1	1	0	0	1	1	1	1	1	1	1	1	1	1	0
OG0000220	2	2	1	1	4	1	0	5	0	0	3	0	1	1	0	0	0	0	0	0	0	0	0	0	0	0	0	0	0	2	0	0	0	0	0	0	0	0	0	0	0	0	0	0	0	0	0	0	1
OG0000221	0	0	1	0	0	0	0	0	0	0	0	0	0	0	0	1	1	1	0	0	1	0	0	1	0	0	1	1	1	0	1	1	1	0	1	0	0	0	0	1	2	0	1	0	1	0	0	0	0
OG0000222	0	0	0	0	0	1	1	0	1	0	0	0	0	0	0	0	0	0	0	1	0	0	0	0	0	0	2	2	1	0	1	1	2	0	0	0	0	0	1	0	0	0	0	1	0	0	0	1	1
OG0000223	0	0	0	0	0	0	0	0	0	0	0	0	0	1	0	1	1	1	0	0	1	1	0	0	0	0	1	1	1	1	1	1	1	0	0	0	0	0	0	0	1	0	1	0	1	0	0	0	0
OG0000224	1	1	1	0	0	1	2	0	1	1	0	1	1	1	1	1	1	1	1	0	1	0	1	1	0	0	0	0	0	0	0	0	0	0	0	0	0	0	0	0	0	0	0	0	0	0	0	0	1
OG0000225	0	0	0	0	0	0	0	0	0	0	0	0	1	0	1	1	0	0	1	1	1	1	1	0	1	1	1	1	0	1	1	0	1	1	0	0	0	0	1	1	0	1	0	1	1	1	0	1	0
OG0000226	0	0	0	0	0	0	0	0	0	0	0	0	0	0	0	1	1	1	0	0	1	1	0	0	1	0	0	0	0	0	0	0	1	1	0	0	0	0	0	1	0	0	0	1	1	0	0	1	0
OG0000227	0	0	0	0	0	0	0	0	0	0	0	0	0	0	0	0	0	0	0	0	0	0	0	0	0	0	1	1	1	1	1	1	1	0	0	1	0	0	2	1	0	1	1	0	0	1	1	0	0
OG0000228	0	0	0	0	0	0	0	0	0	0	0	0	0	0	0	0	0	0	0	0	0	1	0	0	0	0	1	1	0	2	1	0	1	1	0	1	1	1	1	1	1	1	1	0	1	1	1	0	0
OG0000229	0	1	1	1	1	0	0	0	0	0	0	0	0	0	0	0	0	0	1	0	0	0	0	0	0	1	1	0	0	0	0	0	0	0	1	0	0	0	0	1	0	0	0	3	1	0	1	2	0
OG0000230	0	0	0	0	0	0	0	0	0	0	0	1	0	0	0	1	1	1	0	0	1	1	0	0	0	0	0	0	0	0	0	0	0	0	0	0	0	0	0	0	0	0	1	0	0	0	0	0	0
OG0000231	0	0	0	0	0	0	0	0	0	0	0	1	1	0	0	0	1	0	0	0	0	0	1	0	1	0	1	0	0	0	0	0	0	1	0	1	0	0	1	1	0	1	1	0	0	1	1	0	0
OG0000232	0	0	0	0	0	0	0	0	0	0	0	0	0	0	0	0	0	0	0	0	0	0	0	0	0	0	1	1	1	1	1	1	1	1	0	1	1	0	1	1	1	1	1	0	1	1	1	0	0
OG0000233	0	0	0	0	0	0	0	0	0	0	0	0	0	0	0	0	0	0	0	0	0	0	0	0	0	0	1	1	1	2	1	1	1	1	1	1	0	0	2	1	1	1	1	0	1	1	0	0	0
OG0000234	0	0	0	0	0	0	0	0	0	0	0	0	0	0	0	0	0	0	0	0	0	0	0	0	0	0	1	2	1	2	1	1	1	1	0	0	0	0	1	1	1	1	1	0	1	1	0	0	0
OG0000235	0	0	0	0	0	0	0	0	0	0	0	0	0	0	0	0	0	0	0	0	0	0	0	0	0	0	0	1	1	0	1	1	0	0	0	0	1	1	1	0	1	1	1	1	0	0	1	1	0
OG0000236	0	0	0	0	0	0	0	0	0	0	0	0	0	0	0	0	0	0	0	0	0	0	0	0	0	0	0	1	1	1	1	0	0	1	0	1	0	0	2	1	1	1	1	0	1	1	0	0	0
OG0000237	0	0	0	0	0	0	0	0	0	0	0	0	0	0	0	0	0	0	0	0	0	0	0	0	0	0	1	1	1	2	1	1	1	1	0	0	0	0	1	1	0	1	1	0	1	1	0	0	0
OG0000238	1	1	1	1	1	0	1	1	1	1	0	0	0	0	0	0	0	0	0	1	0	0	0	0	0	0	0	1	1	0	0	0	0	0	0	0	0	0	0	0	0	0	1	1	1	0	0	1	0
OG0000239	0	0	0	0	0	0	0	0	0	0	0	1	0	0	0	1	1	1	0	0	0	0	1	1	0	0	0	0	1	0	1	1	0	0	0	0	1	1	1	0	1	1	1	0	0	0	0	0	0
OG0000240	0	0	0	0	0	0	0	0	0	0	0	1	1	0	1	1	1	1	1	0	1	1	1	1	1	1	0	0	0	0	0	0	0	0	0	0	0	0	0	0	0	0	0	0	0	0	0	0	0
OG0000241	0	0	0	0	0	0	0	0	0	0	0	1	0	0	0	1	1	0	0	0	1	0	1	0	0	0	0	0	0	0	0	0	0	0	0	0	0	0	0	1	0	0	0	0	0	0	1	0	0
OG0000242	0	0	0	0	0	0	0	0	0	0	0	0	0	0	0	0	0	0	0	1	0	0	0	0	0	0	0	1	0	0	0	0	0	0	0	0	0	0	0	0	0	0	2	1	0	0	1	1	0
OG0000243	1	0	0	1	0	0	0	0	0	0	0	0	0	0	0	0	0	0	0	0	0	0	0	0	0	0	1	1	0	2	1	1	0	1	0	0	0	0	1	1	1	1	0	0	1	1	0	0	0
OG0000244	0	0	0	0	0	0	0	0	0	0	0	0	1	1	0	1	2	1	0	0	1	0	0	0	0	1	0	1	0	0	0	0	1	0	0	0	0	0	0	0	0	0	0	0	0	0	0	0	0
OG0000245	0	0	0	0	0	0	0	0	0	0	0	0	0	0	0	1	1	1	0	0	1	0	0	0	0	0	0	0	0	0	0	0	0	0	0	0	0	0	0	0	0	0	1	0	0	0	0	0	0
OG0000246	0	1	0	0	0	0	0	0	0	0	0	1	0	0	0	1	1	1	0	0	0	0	1	1	1	0	0	0	0	0	0	0	0	0	0	0	0	0	0	0	0	0	0	0	0	0	1	0	0
OG0000247	0	0	0	0	0	0	0	0	0	0	0	1	1	0	0	1	1	1	0	0	1	0	0	1	2	1	0	0	0	0	0	0	0	0	0	0	0	0	0	0	0	0	0	0	0	0	0	0	0
OG0000248	0	0	0	0	0	0	0	0	0	0	0	1	1	1	0	1	1	1	0	0	1	1	1	1	1	1	0	0	0	0	0	0	0	0	0	0	0	0	0	0	0	0	0	0	0	0	0	0	0
OG0000249	0	0	0	0	0	0	0	0	0	0	0	1	1	1	0	1	1	1	1	0	1	1	1	1	1	0	0	0	0	0	0	0	0	0	0	0	0	0	0	0	0	0	0	0	0	0	0	0	0
OG0000250	0	0	0	0	0	0	0	0	0	0	0	0	0	0	0	1	1	1	0	0	1	0	0	0	0	0	0	1	1	0	1	0	1	0	1	0	0	0	0	1	1	0	0	0	1	0	0	0	0
OG0000251	1	1	1	1	1	1	0	3	1	1	1	0	0	0	0	0	0	0	0	1	0	0	0	0	0	0	0	0	0	0	0	0	0	0	0	0	0	0	0	0	0	0	0	1	0	0	0	1	1
OG0000252	0	1	1	0	0	0	0	0	0	0	0	0	1	0	0	1	1	1	1	0	1	1	1	0	1	1	0	0	0	0	0	0	0	0	0	0	0	0	0	0	0	0	0	0	0	0	0	0	0
OG0000253	0	0	2	0	0	0	0	0	0	0	0	1	0	0	0	0	0	0	0	0	0	0	0	0	1	1	0	0	0	1	1	1	0	0	0	0	0	0	2	0	1	1	0	0	0	0	0	0	0
OG0000254	0	0	0	1	0	1	0	1	1	0	1	0	0	0	0	1	0	0	0	0	0	0	0	0	0	0	0	1	1	0	1	1	1	0	0	0	0	0	0	0	0	0	0	0	0	0	0	1	1
OG0000255	0	0	0	0	0	0	0	0	0	0	0	1	1	0	0	1	1	1	1	0	1	1	1	1	0	1	0	0	0	0	0	0	0	0	0	0	0	0	0	0	0	0	0	0	0	0	0	0	0
OG0000256	0	0	0	0	0	0	0	0	0	0	0	1	1	1	1	1	1	0	1	0	0	1	1	1	1	1	0	0	0	0	0	0	0	0	0	0	0	0	0	0	0	0	0	0	0	0	0	0	0
OG0000257	0	0	0	0	0	0	0	0	0	0	0	0	0	0	0	1	1	1	0	0	1	0	2	0	0	0	0	1	0	0	2	2	0	0	0	0	0	0	0	0	0	0	0	0	0	0	0	0	0
OG0000258	0	0	0	0	0	0	0	0	0	0	0	0	0	0	0	0	0	0	0	0	0	0	0	0	0	0	1	1	1	1	1	1	1	1	1	1	0	0	2	1	1	1	0	0	1	1	0	0	0
OG0000259	0	0	0	0	0	0	0	0	0	0	0	0	0	0	0	0	0	0	0	0	0	0	0	0	0	0	1	1	1	1	1	1	1	1	0	0	0	0	1	1	0	1	1	0	1	1	0	0	0
OG0000260	0	0	0	0	0	0	0	0	0	0	0	0	0	0	0	0	0	0	0	0	0	0	0	0	0	0	0	1	1	0	1	1	0	0	0	1	0	1	1	0	1	1	0	0	0	1	1	0	0
OG0000261	1	1	1	1	0	1	1	1	1	1	1	0	0	0	0	0	0	0	0	0	0	0	0	0	0	1	0	0	0	0	0	0	0	0	0	0	0	0	0	0	0	0	0	1	0	0	0	1	1
OG0000262	1	0	0	0	0	0	1	0	1	1	0	0	0	0	0	0	0	0	0	1	0	0	0	0	0	0	0	0	0	1	1	0	0	0	0	0	0	0	1	0	1	1	0	1	0	0	0	1	0
OG0000263	1	1	1	1	1	0	3	0	1	1	1	0	0	0	0	0	0	0	0	1	0	0	0	0	0	0	0	0	0	0	0	0	0	0	0	0	0	0	0	0	0	0	0	1	0	0	0	1	1
OG0000264	0	0	0	0	0	0	0	0	0	0	0	1	1	1	1	1	1	0	1	0	0	0	1	1	1	1	0	0	0	0	0	0	0	0	0	0	0	0	0	0	0	0	0	0	0	0	0	0	0
OG0000265	0	0	0	0	0	0	0	0	0	0	0	0	0	0	0	0	0	0	0	1	0	0	0	0	0	0	0	0	0	0	0	0	0	1	0	1	0	1	1	1	0	1	0	0	0	1	1	0	0
OG0000266	0	0	0	0	0	0	0	0	0	0	0	0	0	0	0	0	0	0	0	0	0	0	0	0	0	0	1	1	1	2	1	1	1	1	0	0	0	0	1	1	0	1	1	0	1	1	0	0	0
OG0000267	0	1	1	1	0	1	1	1	1	1	1	0	0	0	0	0	0	0	0	1	0	0	0	0	0	1	0	0	0	0	0	0	0	0	0	0	0	0	0	0	0	0	0	1	0	0	0	1	1
OG0000268	0	1	1	0	0	1	0	2	1	1	1	0	1	0	0	0	0	0	0	0	0	0	1	1	0	0	0	0	0	0	0	0	0	0	0	0	0	0	0	0	1	0	0	0	0	0	0	0	1
OG0000269	0	0	0	0	0	0	0	0	0	0	0	1	0	0	1	1	1	1	0	0	1	0	0	1	1	0	0	0	0	0	0	0	0	0	0	0	0	0	0	0	0	0	0	0	0	0	0	0	0
OG0000270	0	0	0	0	0	0	0	0	0	0	0	0	0	1	0	1	1	1	0	0	1	1	1	1	1	0	0	0	0	0	0	0	0	0	0	0	0	0	0	0	0	0	0	0	0	0	0	0	0
OG0000271	0	0	0	0	0	0	0	0	0	0	0	0	0	0	0	1	1	1	0	0	0	0	0	0	0	0	0	1	0	0	1	1	1	0	0	0	0	0	1	0	0	0	0	0	0	0	0	0	0
OG0000272	0	0	0	0	0	0	0	0	0	0	0	0	0	0	0	0	0	0	0	0	0	0	1	0	0	0	0	1	1	0	1	1	1	0	0	0	0	1	1	0	1	1	0	0	0	0	0	0	0
OG0000273	0	0	0	0	0	0	0	0	0	0	0	0	0	0	0	0	0	0	0	0	0	0	0	0	0	0	0	0	0	1	1	0	0	1	0	1	1	2	1	1	1	1	1	0	1	1	0	0	0
OG0000274	0	0	0	0	1	1	0	1	1	1	0	0	0	0	0	0	0	0	0	0	0	0	0	0	0	1	1	0	0	0	0	0	0	1	0	0	0	0	0	1	0	0	0	0	0	0	1	0	1
OG0000275	0	0	0	0	0	0	0	0	0	0	0	1	1	1	0	1	1	1	0	0	1	1	1	1	1	1	0	0	0	0	0	0	0	0	0	0	0	0	0	0	0	0	0	0	0	0	0	0	0
OG0000276	0	0	0	0	0	0	0	0	0	0	0	0	1	0	0	1	1	1	1	0	1	1	1	0	0	1	0	0	0	0	0	0	0	0	0	0	0	0	0	0	0	0	0	0	0	0	0	0	0
OG0000277	0	0	0	0	0	0	0	0	0	0	0	0	1	0	0	1	1	1	0	0	1	1	1	0	0	1	0	0	0	0	0	0	0	0	0	0	0	0	0	0	0	0	0	0	0	0	0	0	0
OG0000278	0	0	0	0	0	0	0	0	0	0	0	0	0	0	0	0	0	0	0	0	0	0	0	0	0	0	0	1	1	2	2	1	1	0	0	1	0	0	0	0	1	1	1	0	0	1	0	0	0
OG0000279	0	0	0	0	0	0	0	0	0	0	0	0	0	0	0	0	0	0	0	0	0	0	0	0	0	0	0	1	0	0	0	0	0	0	1	1	1	0	2	0	1	1	0	0	1	1	0	0	0
OG0000280	1	1	1	0	0	0	0	0	0	0	0	0	0	0	0	1	1	1	0	0	1	0	0	0	1	0	0	0	0	0	0	0	0	0	0	0	0	0	0	0	0	0	0	0	0	0	0	0	0
OG0000281	2	1	1	1	1	0	1	0	1	1	0	0	0	0	0	0	0	0	0	1	0	0	0	0	0	0	0	0	0	0	0	0	0	0	0	0	0	0	0	0	0	0	0	1	0	0	0	1	0
OG0000282	0	0	0	0	0	0	0	2	0	0	2	0	0	0	0	0	0	0	0	1	0	0	0	0	0	0	0	0	0	0	0	0	0	0	0	0	0	0	0	0	0	0	0	2	0	0	0	2	0
OG0000283	0	0	0	0	0	0	0	0	0	0	0	0	1	0	0	1	1	1	0	0	1	1	1	0	0	1	0	0	0	0	0	0	0	0	0	0	0	0	0	0	0	0	0	0	0	0	0	0	0
OG0000284	0	0	0	0	0	0	0	0	0	0	0	0	0	0	0	0	0	0	0	0	0	0	1	1	1	0	0	0	0	0	0	0	0	1	0	1	0	1	1	1	0	1	0	0	0	1	1	0	0
OG0000285	0	0	0	0	0	0	0	0	0	0	0	0	0	0	0	0	0	0	0	0	0	0	0	0	0	0	1	1	1	1	1	1	1	0	0	0	0	0	2	1	0	1	1	0	0	1	0	0	0
OG0000286	0	0	0	0	0	0	0	0	0	0	0	0	0	0	0	0	0	0	0	0	0	0	0	0	0	0	0	0	0	1	1	0	0	1	0	0	0	0	2	1	1	1	1	0	1	1	0	0	0
OG0000287	0	0	0	0	0	0	0	0	0	0	0	0	0	0	0	0	0	0	0	0	0	0	0	0	0	0	0	0	0	0	0	0	0	1	1	1	0	1	1	1	1	1	0	0	1	1	1	0	0
OG0000288	0	0	0	1	1	1	0	2	1	0	2	0	0	1	1	0	0	0	1	0	0	0	0	0	1	1	0	0	0	0	0	0	0	0	0	0	0	0	0	0	0	0	0	0	0	0	0	0	1
OG0000289	0	0	0	0	1	0	0	0	0	0	0	0	0	0	0	0	0	0	0	0	0	0	0	0	0	0	0	0	0	0	0	1	0	1	1	1	0	1	1	1	0	0	0	0	1	1	0	0	0
OG0000290	0	0	0	0	0	0	0	0	0	0	0	0	1	0	0	1	1	1	0	1	1	0	0	0	0	1	0	0	0	0	0	0	0	0	0	0	0	0	0	0	0	0	0	0	0	0	0	0	0
OG0000291	0	0	0	0	0	0	0	0	0	0	0	0	0	0	1	1	1	1	1	0	1	0	0	0	0	0	0	0	0	0	0	0	0	0	0	0	0	0	0	0	0	0	0	0	0	0	0	0	0
OG0000292	0	0	0	0	0	0	0	0	0	0	0	0	0	0	0	1	1	1	0	0	1	0	0	0	1	0	0	0	0	0	0	0	0	0	0	0	0	0	0	0	0	0	0	0	0	0	0	0	0
OG0000293	0	0	0	0	0	0	0	0	0	0	0	0	0	0	0	0	0	0	0	1	0	0	0	0	0	0	0	1	0	1	0	0	1	0	0	0	0	0	1	0	0	0	0	1	0	1	0	1	0
OG0000294	0	0	0	0	0	0	0	0	0	0	0	0	0	0	0	0	0	0	0	0	0	0	0	0	0	1	1	0	0	0	0	0	1	1	0	0	0	0	0	1	0	0	0	0	1	0	1	0	0
OG0000295	0	0	0	0	0	0	0	0	0	0	0	0	0	0	0	0	0	0	0	0	0	0	0	0	0	0	1	0	0	0	0	0	0	1	0	0	0	0	0	1	0	0	0	0	0	0	1	0	0
OG0000296	0	0	0	0	0	0	0	0	0	0	0	0	0	0	0	0	0	0	0	0	0	0	0	0	0	0	0	0	0	2	0	0	0	0	0	1	1	1	1	1	0	0	1	0	1	1	0	0	0
OG0000297	1	0	0	0	0	1	0	1	1	1	0	0	1	0	0	0	0	0	0	0	0	0	1	1	0	1	0	0	0	0	0	0	0	0	0	0	0	0	0	0	0	0	0	0	0	0	0	0	1
OG0000298	1	1	1	1	1	1	2	0	1	0	3	0	0	0	0	0	0	0	0	0	0	0	0	0	0	0	0	0	0	0	0	0	0	0	0	0	0	0	0	0	0	0	0	0	0	0	0	0	1
OG0000299	1	1	1	1	1	0	2	1	1	1	0	0	0	0	1	0	0	0	1	0	0	0	0	0	0	0	0	0	0	0	0	0	0	0	0	0	0	0	0	0	0	0	0	0	0	0	0	0	1
OG0000300	0	1	1	0	3	0	0	0	0	4	0	0	0	0	0	0	0	0	0	1	0	0	0	0	0	0	0	0	0	0	0	0	0	0	0	0	0	0	0	0	0	0	0	1	0	0	0	0	0
OG0000301	0	1	1	1	0	1	0	2	1	0	2	1	0	0	0	0	0	0	0	0	0	0	0	1	0	0	0	0	0	0	0	0	0	0	0	0	0	0	0	0	0	0	0	0	0	0	0	0	2
OG0000302	0	0	0	0	0	0	0	0	0	0	0	0	0	0	0	1	1	1	0	0	1	0	0	0	0	0	0	0	0	0	0	0	0	0	0	0	0	0	0	0	0	0	0	0	0	0	0	0	0
OG0000303	0	0	0	0	0	0	0	0	0	0	0	0	0	0	0	0	0	0	0	0	0	0	0	0	0	0	1	1	0	0	0	1	1	1	0	1	0	0	2	1	0	0	0	0	1	1	0	0	0
OG0000304	1	1	1	1	1	1	0	2	1	1	1	0	0	0	0	0	0	0	0	0	0	0	0	0	0	0	0	0	0	0	0	0	0	0	0	0	0	0	0	0	0	0	0	0	0	0	0	0	1
OG0000305	1	1	1	1	1	1	2	0	1	1	1	0	0	0	0	0	0	0	0	0	0	0	0	0	0	0	0	0	0	0	0	0	0	0	0	0	0	0	0	0	0	0	0	0	0	0	0	0	1
OG0000306	1	1	1	1	1	1	3	0	1	1	0	0	0	0	0	0	0	0	0	0	0	0	0	0	0	0	0	0	0	0	0	0	0	0	0	0	0	0	0	0	0	0	0	0	0	0	0	0	1
OG0000307	1	1	1	1	1	0	3	0	1	1	1	0	0	0	0	0	0	0	0	0	0	0	0	0	0	0	0	0	0	0	0	0	0	0	0	0	0	0	0	0	0	0	0	0	0	0	0	0	1
OG0000308	0	0	0	1	1	1	0	1	1	0	2	0	0	0	1	0	0	0	1	0	0	0	0	1	0	1	0	0	0	0	0	0	0	0	0	0	0	0	0	0	0	0	0	0	0	0	0	0	0
OG0000309	0	0	0	0	1	1	0	1	1	1	0	0	0	0	0	0	0	0	1	0	0	0	0	0	0	1	0	0	0	0	0	0	0	0	0	0	0	0	0	0	0	0	0	0	0	0	0	0	1
OG0000310	0	0	0	0	0	1	0	2	1	1	1	0	0	0	0	0	0	0	0	1	0	0	0	0	0	0	0	0	0	0	0	0	0	0	0	0	0	0	0	0	0	0	0	1	0	0	0	1	1
OG0000311	0	0	0	0	0	0	0	0	0	0	0	0	1	0	1	1	1	0	1	0	0	0	1	0	0	1	0	0	0	0	0	0	0	0	0	0	0	0	0	0	0	0	0	0	0	0	0	0	0
OG0000312	0	0	0	0	0	0	0	0	0	0	0	0	1	0	0	1	1	0	0	0	0	0	1	2	1	2	0	0	0	0	0	0	0	0	0	0	0	0	0	0	0	0	0	0	0	0	0	0	0
OG0000313	0	0	0	0	0	0	0	0	0	0	0	0	1	0	0	1	1	0	1	1	0	1	0	0	0	0	0	0	0	0	0	0	0	0	0	0	0	0	0	0	0	0	0	0	0	0	0	0	0
OG0000314	0	0	0	0	0	0	0	0	0	0	0	0	1	1	0	1	1	0	0	0	0	0	0	0	1	1	0	0	0	0	0	0	0	0	0	0	0	0	0	0	0	0	0	0	0	0	0	0	0
OG0000315	0	0	0	0	0	0	0	0	0	0	0	0	0	0	0	1	1	1	0	0	1	0	0	0	0	0	0	0	0	0	0	0	0	0	0	0	0	0	0	0	0	0	0	0	0	0	0	0	0
OG0000316	0	0	0	0	0	0	0	0	0	0	0	0	0	0	0	1	1	1	0	0	1	0	0	0	0	0	0	0	0	0	0	0	0	0	0	0	0	0	0	0	0	0	0	0	0	0	0	0	0
OG0000317	0	0	0	0	0	0	0	0	0	0	0	0	0	0	0	1	1	1	0	0	1	0	0	0	0	0	0	0	0	0	0	0	0	0	0	0	0	0	0	0	0	0	0	0	0	0	0	0	0
OG0000318	0	0	0	0	0	0	0	0	0	0	0	0	0	0	0	0	0	0	0	0	0	0	0	0	0	1	0	2	2	0	1	1	0	0	0	0	0	0	1	0	0	2	0	0	0	1	0	0	0
OG0000319	0	0	0	0	0	0	0	0	0	0	0	0	0	0	0	0	0	0	0	0	0	0	0	0	0	0	0	0	0	0	0	0	0	2	0	1	0	0	1	1	1	1	0	0	1	1	0	0	0
OG0000320	0	0	0	0	0	0	0	0	0	0	0	0	0	0	0	0	0	0	0	0	0	0	0	0	0	0	0	0	0	0	0	0	0	0	0	0	0	0	0	0	0	0	0	0	0	0	0	2	0
OG0000321	1	0	0	0	0	1	0	1	1	1	0	0	0	0	0	0	0	0	0	0	0	0	1	1	0	0	0	0	0	0	0	0	0	0	0	0	0	0	0	0	0	0	0	0	0	0	0	0	1
OG0000322	1	1	1	1	1	1	2	0	1	1	0	0	0	0	0	0	0	0	0	0	0	0	0	0	0	0	0	0	0	0	0	0	0	0	0	0	0	0	0	0	0	0	0	0	0	0	0	0	1
OG0000323	1	0	0	0	1	1	3	0	1	1	0	0	0	0	1	0	0	0	1	0	0	0	0	0	0	0	0	0	0	0	0	0	0	0	0	0	0	0	0	0	0	0	0	0	0	0	0	0	1
OG0000324	1	0	1	1	1	0	2	0	1	1	0	0	0	0	1	0	0	0	1	0	0	0	0	0	0	0	0	0	0	0	0	0	0	0	0	0	0	0	0	0	0	0	0	0	0	0	0	0	1
OG0000325	0	1	1	0	0	0	0	0	0	0	0	0	0	0	0	0	0	0	0	0	0	0	0	0	0	1	0	1	0	1	1	1	1	0	0	0	0	0	0	0	0	0	0	0	0	0	0	0	0
OG0000326	0	1	1	0	1	1	0	1	1	1	1	0	0	0	0	0	0	0	0	0	0	0	0	1	1	0	0	0	0	0	0	0	0	0	0	0	0	0	0	0	0	0	0	0	0	0	0	0	1
OG0000327	0	1	0	1	1	0	0	0	1	0	0	0	0	1	0	0	0	0	0	0	0	0	0	1	0	0	0	0	0	0	0	0	0	0	0	0	0	0	0	0	0	0	0	0	0	0	1	0	1
OG0000328	0	0	0	0	0	0	0	0	0	0	0	1	0	0	1	0	1	0	1	0	0	0	0	1	0	1	0	0	0	0	0	0	0	0	0	0	0	0	0	0	0	0	0	0	0	0	0	0	0
OG0000329	0	0	0	0	0	0	0	0	0	0	0	1	0	1	0	1	1	1	0	0	0	0	1	1	1	0	0	0	0	0	0	0	0	0	0	0	0	0	0	0	0	0	0	0	0	0	0	0	0
OG0000330	0	0	0	0	0	0	0	0	0	0	0	0	0	0	1	1	1	0	1	0	0	0	0	0	0	1	0	0	0	0	0	0	0	0	0	0	0	0	0	0	0	0	0	0	0	0	0	0	0
OG0000331	0	0	0	0	0	0	0	0	0	0	0	0	0	0	0	1	1	0	0	0	1	0	1	0	0	0	0	0	0	0	0	0	0	0	0	0	0	0	0	0	0	0	0	0	0	0	0	0	0
OG0000332	0	0	0	0	0	0	0	0	0	0	0	0	0	0	0	0	1	0	0	0	0	0	0	0	0	0	0	0	0	0	0	0	0	0	0	1	0	0	0	0	0	0	1	0	0	1	0	0	0
OG0000333	0	0	0	0	0	0	0	0	0	0	0	0	0	0	0	0	0	0	0	0	0	0	0	0	0	0	0	0	0	0	0	0	0	0	0	0	0	0	0	0	0	0	4	0	0	0	0	0	0
OG0000334	0	0	0	0	0	0	0	0	0	0	0	0	0	0	0	0	0	0	0	0	0	0	0	0	0	0	0	0	0	0	0	0	0	0	0	0	0	0	0	0	0	0	0	1	0	0	0	1	0
OG0000335	1	1	1	0	0	1	2	0	1	0	2	0	0	0	0	0	0	0	0	0	0	0	0	0	0	0	0	0	0	0	0	0	0	0	0	0	0	0	0	0	0	0	0	0	0	0	0	0	1
OG0000336	1	1	1	1	1	1	2	0	1	0	1	0	0	0	0	0	0	0	0	0	0	0	0	0	0	0	0	0	0	0	0	0	0	0	0	0	0	0	0	0	0	0	0	0	0	0	0	0	0
OG0000337	0	2	2	6	0	0	0	0	0	0	0	0	0	0	0	0	0	0	0	0	0	0	0	0	0	0	0	0	0	0	0	0	0	0	0	0	0	0	0	0	0	0	0	0	0	0	0	0	0
OG0000338	0	1	1	1	0	1	0	2	1	1	1	0	0	0	0	0	0	0	0	0	0	0	0	0	0	0	0	0	0	0	0	0	0	0	0	0	0	0	0	0	0	0	0	0	0	0	0	0	1
OG0000339	0	0	1	0	0	0	0	0	0	0	0	1	0	0	0	0	0	0	0	0	0	0	0	0	0	0	0	0	0	0	1	1	0	0	0	0	0	0	1	0	0	0	0	0	0	0	0	0	0
OG0000340	0	0	0	0	0	0	0	0	0	0	0	0	1	0	0	0	0	0	0	0	0	0	0	0	0	0	0	0	0	0	0	0	0	0	0	0	0	0	0	0	0	0	0	0	0	0	1	0	0
OG0000341	0	0	0	0	0	0	0	0	0	0	0	0	0	0	0	1	1	1	0	0	0	0	0	0	0	0	0	0	0	0	0	0	0	0	0	0	0	0	0	0	0	0	0	0	0	0	0	0	0
OG0000342	0	0	0	0	0	0	0	0	0	0	0	0	0	0	0	0	0	0	0	0	0	0	0	0	0	0	0	1	1	0	0	0	0	0	0	1	0	0	1	0	0	0	0	0	0	1	1	0	0
OG0000343	0	0	0	0	0	0	0	0	0	0	0	0	0	0	0	0	0	0	0	0	0	0	0	0	0	0	0	1	1	1	1	1	0	0	0	0	0	0	1	0	1	1	1	0	0	0	0	0	0
OG0000344	0	0	0	0	0	0	0	0	0	0	0	0	0	0	0	0	0	0	0	0	0	0	0	0	0	0	0	0	0	0	0	0	0	1	0	0	0	0	1	0	0	1	1	0	1	1	0	0	0
OG0000345	0	0	0	0	0	0	0	0	0	0	0	0	0	0	0	0	0	0	0	0	0	0	0	0	0	0	0	0	0	0	0	0	0	0	0	0	0	0	0	0	0	0	0	0	0	0	0	0	0
OG0000346	1	1	1	0	0	1	2	0	1	0	1	0	0	0	0	0	0	0	0	0	0	0	0	0	0	0	0	0	0	0	0	0	0	0	0	0	0	0	0	0	0	0	0	0	0	0	0	0	1
OG0000347	1	1	1	1	0	0	2	0	1	1	0	0	0	0	0	0	0	0	0	0	0	0	0	0	0	0	0	0	0	0	0	0	0	0	0	0	0	0	0	0	0	0	0	0	0	0	0	0	1
OG0000348	0	1	0	1	1	1	1	0	1	0	1	0	0	0	0	0	0	0	0	0	0	0	0	0	0	0	0	0	0	0	0	0	1	0	0	0	0	0	0	0	0	0	0	0	0	0	0	0	1
OG0000349	0	1	0	1	1	0	1	0	0	1	0	0	0	0	0	0	0	0	0	0	0	0	0	0	0	0	0	1	1	0	0	0	0	0	0	0	0	0	0	0	0	1	0	0	1	0	0	0	0
OG0000350	0	1	1	0	0	1	0	2	1	0	2	0	0	0	0	0	0	0	0	0	0	0	0	0	0	0	0	0	0	0	0	0	0	0	0	0	0	0	0	0	0	0	0	0	0	0	0	0	1
OG0000351	0	1	1	0	0	0	0	1	0	0	0	0	0	0	0	0	0	0	0	0	0	0	0	0	0	1	0	0	0	0	0	0	0	0	0	0	0	0	0	0	0	0	0	0	0	0	1	0	0
OG0000352	0	0	0	1	1	1	0	2	1	0	2	0	0	0	0	0	0	0	0	0	0	0	0	0	0	0	0	0	0	0	0	0	0	0	0	0	0	0	0	0	0	0	0	0	0	0	0	0	1
OG0000353	0	0	0	0	0	0	0	1	0	0	1	0	1	0	0	0	0	0	0	0	0	0	0	0	0	0	1	0	0	0	0	0	0	0	0	0	0	0	0	0	0	0	0	0	0	0	1	0	0
OG0000354	0	0	0	0	0	0	0	1	0	0	1	0	1	0	0	0	0	0	0	0	0	0	0	0	0	0	1	0	0	0	0	0	0	0	0	0	0	0	0	0	0	0	0	0	0	0	1	0	0
OG0000355	0	0	0	0	0	0	0	0	0	0	0	0	1	0	0	0	0	0	0	0	0	0	0	0	0	0	0	1	1	2	0	0	0	0	0	0	0	0	0	0	0	1	0	0	0	0	0	0	0
OG0000356	0	0	0	0	0	0	0	0	0	0	0	0	1	0	0	0	0	0	0	0	0	0	0	0	0	0	0	0	0	0	0	0	0	0	0	0	0	0	0	0	0	0	0	0	0	1	0	0	0
OG0000357	0	0	0	0	0	0	0	0	0	0	0	0	0	0	1	0	0	0	1	1	0	0	0	0	0	0	0	0	0	0	0	0	0	0	0	0	0	0	0	0	0	0	0	1	0	0	0	1	0
OG0000358	0	0	0	0	0	0	0	0	0	0	0	0	0	0	0	1	0	0	0	0	0	0	0	0	0	0	0	0	0	0	0	0	0	0	0	0	0	0	0	0	0	0	0	0	0	0	0	0	0
OG0000359	0	0	0	0	0	0	0	0	0	0	0	0	0	0	0	0	0	0	0	0	0	0	0	0	0	0	1	1	1	0	1	1	1	0	0	0	0	0	0	0	0	0	0	0	0	0	0	0	0
OG0000360	0	0	0	0	0	0	0	0	0	0	0	0	0	0	0	0	0	0	0	0	0	0	0	0	0	0	0	0	0	0	0	0	0	0	0	0	0	0	0	0	0	0	0	0	0	0	0	0	0
OG0000361	1	1	0	1	1	1	1	0	1	0	0	0	0	0	0	0	0	0	0	0	0	0	0	0	0	0	0	0	0	0	0	0	0	0	0	0	0	0	0	0	0	0	0	0	0	0	0	0	1
OG0000362	0	0	0	0	0	0	0	1	0	0	1	0	0	0	0	0	0	0	0	0	0	0	0	0	0	0	0	0	0	0	0	0	0	0	0	0	0	0	0	0	0	0	2	0	0	1	0	0	0
OG0000363	0	0	0	0	0	0	0	0	0	0	0	0	1	0	0	0	0	0	0	0	0	0	0	0	0	0	0	0	0	1	0	0	0	0	0	0	0	0	0	0	0	0	1	0	0	0	0	0	0
OG0000364	0	0	0	0	0	0	0	0	0	0	0	0	0	0	0	1	1	1	0	0	0	0	0	0	0	0	0	0	0	0	0	0	0	0	0	0	0	0	0	0	0	0	0	0	0	0	0	0	0
OG0000365	0	0	0	0	0	0	0	0	0	0	0	0	0	0	0	0	0	0	0	1	0	0	0	0	0	0	0	0	0	0	0	0	1	0	0	0	0	0	0	0	0	0	0	0	0	0	0	0	0
OG0000366	0	0	0	0	0	0	0	0	0	0	0	0	0	0	0	0	0	0	0	1	0	0	0	0	0	0	0	0	0	0	0	0	0	0	0	0	0	0	0	0	0	0	0	1	0	0	0	2	0
OG0000367	0	0	0	0	0	0	0	0	0	0	0	0	0	0	0	0	0	0	0	1	0	0	0	0	0	0	0	0	0	0	0	0	0	0	0	0	0	0	0	0	0	0	1	1	0	0	0	1	0
OG0000368	0	0	0	0	0	0	0	0	0	0	0	0	0	0	0	0	0	0	0	0	0	0	0	0	0	0	1	0	0	0	0	0	0	1	0	0	0	0	0	1	0	0	0	0	0	0	1	0	0
OG0000369	0	0	0	0	0	0	0	0	0	0	0	0	0	0	0	0	0	0	0	0	0	0	0	0	0	0	0	1	1	0	0	0	0	0	0	1	0	0	1	0	0	0	0	0	0	1	1	0	0
OG0000370	0	0	0	0	0	0	0	0	0	0	0	0	0	0	0	0	0	0	0	0	0	0	0	0	0	0	0	0	1	0	0	0	0	0	1	1	0	0	1	0	0	0	0	0	1	1	0	0	0
OG0000371	0	0	0	0	0	0	0	0	0	0	0	0	0	0	0	0	0	0	0	0	0	0	0	0	0	0	0	0	0	0	0	0	0	0	0	0	0	0	0	0	0	0	0	0	0	0	0	0	0
OG0000372	0	0	0	0	0	1	0	1	1	1	0	1	0	0	0	0	0	0	1	0	0	0	0	0	0	0	0	0	0	0	0	0	0	0	0	0	0	0	0	0	0	0	0	0	0	0	0	0	0
OG0000373	0	0	0	0	0	1	0	1	1	0	1	0	0	0	0	0	0	0	0	0	0	0	0	0	0	0	0	0	0	0	0	0	0	0	0	0	0	0	1	0	0	0	0	0	0	1	0	0	1
OG0000374	0	0	0	0	0	1	0	2	1	0	2	0	0	0	0	0	0	0	0	0	0	0	0	0	0	0	0	0	0	0	0	0	0	0	0	0	0	0	0	0	0	0	0	0	0	0	0	0	1
OG0000375	0	0	0	0	0	1	0	2	1	0	2	0	0	0	0	0	0	0	0	0	0	0	0	0	0	0	0	0	0	0	0	0	0	0	0	0	0	0	0	0	0	0	0	0	0	0	0	0	1
OG0000376	0	0	0	0	0	0	0	0	0	0	0	1	1	0	1	0	0	0	1	0	0	1	0	1	1	0	0	0	0	0	0	0	0	0	0	0	0	0	0	0	0	0	0	0	0	0	0	0	0
OG0000377	0	0	0	0	0	0	0	0	0	0	0	1	1	1	0	0	0	0	0	0	0	1	1	1	0	0	0	0	0	0	0	0	0	0	0	0	0	0	0	0	0	0	0	0	0	0	0	0	0
OG0000378	0	0	0	0	0	0	0	0	0	0	0	1	1	0	1	0	0	0	1	0	0	0	1	1	0	1	0	0	0	0	0	0	0	0	0	0	0	0	0	0	0	0	0	0	0	0	0	0	0
OG0000379	0	0	0	0	0	0	0	0	0	0	0	0	1	0	0	0	0	0	0	0	0	0	1	0	0	0	1	0	0	0	0	0	1	0	0	0	0	0	0	0	0	0	0	0	1	0	0	0	0
OG0000380	0	0	0	0	0	0	0	0	0	0	0	0	1	0	0	0	0	0	0	0	0	0	0	0	0	0	0	0	0	0	0	0	0	0	0	0	0	0	0	0	0	0	0	0	0	0	1	0	0
OG0000381	0	0	0	0	0	0	0	0	0	0	0	0	0	0	0	0	0	0	0	1	0	0	0	0	0	1	0	0	0	0	0	0	0	0	0	0	0	0	0	0	0	0	0	1	0	0	0	1	0
OG0000382	0	0	0	0	0	0	0	0	0	0	0	0	0	0	0	0	0	0	0	0	0	0	0	1	2	0	0	0	0	0	0	0	0	0	0	0	0	0	0	3	0	0	0	0	0	0	0	1	0
OG0000383	0	0	0	0	0	0	0	0	0	0	0	0	0	0	0	0	0	0	0	0	0	0	0	0	0	0	1	0	0	0	0	0	0	0	0	0	0	0	0	0	0	0	0	0	0	0	1	0	0
OG0000384	0	0	0	0	0	0	0	0	0	0	0	0	0	0	0	0	0	0	0	0	0	0	0	0	0	0	0	0	1	1	1	1	0	0	0	0	0	0	0	0	0	1	1	0	0	0	0	0	0
OG0000385	0	0	0	0	0	0	0	0	0	0	0	0	0	0	0	0	0	0	0	0	0	0	0	0	0	0	0	0	0	0	0	0	0	0	0	0	0	0	0	0	0	0	0	0	0	0	0	0	0
OG0000386	1	0	0	0	0	0	0	0	0	0	0	0	0	0	0	1	1	1	0	0	1	0	0	0	0	0	0	0	0	0	0	0	0	0	0	0	0	0	0	0	0	0	0	0	0	0	0	0	0
OG0000387	0	1	1	0	0	0	0	0	0	0	0	0	0	0	0	0	0	0	0	0	0	0	0	1	1	0	0	0	0	1	0	0	0	0	0	0	0	0	0	0	0	0	1	0	0	0	0	0	0
OG0000388	0	0	0	0	0	1	0	0	1	0	2	0	0	0	0	0	0	0	0	0	0	0	0	0	0	0	0	0	0	0	0	0	0	0	0	0	0	0	0	0	0	0	0	0	0	0	0	0	2
OG0000389	0	0	0	0	0	0	0	1	0	0	1	0	1	0	0	0	0	0	0	1	0	0	0	0	0	0	0	0	0	0	0	0	0	0	0	0	0	0	0	0	0	0	0	1	0	0	0	1	0
OG0000390	0	0	0	0	0	0	0	0	0	0	0	2	0	0	0	0	0	0	0	0	0	0	0	3	0	0	0	0	0	0	0	0	0	0	0	0	0	0	0	0	0	0	0	0	0	0	0	1	0
OG0000391	0	0	0	0	0	0	0	0	0	0	0	1	0	0	0	0	0	0	0	0	0	0	0	0	0	1	0	0	0	0	0	0	0	0	0	1	0	0	1	0	0	0	0	0	0	1	0	0	0
OG0000392	0	0	0	0	0	0	0	0	0	0	0	0	0	0	1	0	0	0	1	0	0	1	1	0	1	1	0	0	0	0	0	0	0	0	0	0	0	0	0	0	0	0	0	0	0	0	0	0	0
OG0000393	0	0	0	0	0	0	0	0	0	0	0	0	0	0	1	0	0	0	0	0	0	2	0	0	0	0	0	0	0	0	0	0	0	0	0	0	0	0	0	0	0	0	0	0	0	0	0	2	0
OG0000394	0	0	0	0	0	0	0	0	0	0	0	0	0	0	0	1	1	0	0	0	0	0	0	0	0	0	0	0	0	0	0	0	0	0	0	0	0	0	0	0	0	0	0	0	0	0	0	0	0
OG0000395	0	0	0	0	0	0	0	0	0	0	0	0	0	0	0	0	1	1	0	0	1	0	0	0	1	1	0	0	0	0	0	0	0	0	0	0	0	0	0	0	0	0	0	0	0	0	0	0	0
OG0000396	0	0	0	0	0	0	0	0	0	0	0	0	0	0	0	0	0	0	0	1	0	0	0	0	0	0	0	0	0	0	0	0	0	0	0	0	0	0	0	0	0	0	0	1	0	0	0	1	0
OG0000397	0	0	0	0	0	0	0	0	0	0	0	0	0	0	0	0	0	0	0	1	0	0	0	0	0	0	0	0	0	0	0	0	0	0	0	0	0	0	0	0	0	0	0	1	0	0	0	1	0
OG0000398	0	0	0	0	0	0	0	0	0	0	0	0	0	0	0	0	0	0	0	1	0	0	0	0	0	0	0	0	0	0	0	0	0	0	0	0	0	0	0	0	0	0	0	1	0	0	0	1	0
OG0000399	0	0	0	0	0	0	0	0	0	0	0	0	0	0	0	0	0	0	0	1	0	0	0	0	0	0	0	0	0	0	0	0	0	0	0	0	0	0	0	0	0	0	0	1	0	0	0	1	0
OG0000400	0	0	0	0	0	0	0	0	0	0	0	0	0	0	0	0	0	0	0	1	0	0	0	0	0	0	0	0	0	0	0	0	0	0	0	0	0	0	0	0	0	0	0	1	0	0	0	1	0
OG0000401	0	0	0	0	0	0	0	0	0	0	0	0	0	0	0	0	0	0	0	1	0	0	0	0	0	0	0	0	0	0	0	0	0	0	0	0	0	0	0	0	0	0	0	1	0	0	0	1	0
OG0000402	0	0	0	0	0	0	0	0	0	0	0	0	0	0	0	0	0	0	0	1	0	0	0	0	0	0	0	0	0	0	0	0	0	0	0	0	0	0	0	0	0	0	0	1	0	0	0	1	0
OG0000403	0	0	0	0	0	0	0	0	0	0	0	0	0	0	0	0	0	0	0	1	0	0	0	0	0	0	0	0	0	0	0	0	0	0	0	0	0	0	0	0	0	0	0	1	0	0	0	1	0
OG0000404	0	0	0	0	0	0	0	0	0	0	0	0	0	0	0	0	0	0	0	1	0	0	0	0	0	0	0	0	0	0	0	0	0	0	0	0	0	0	0	0	0	0	0	1	0	0	0	1	0
OG0000405	0	0	0	0	0	0	0	0	0	0	0	0	0	0	0	0	0	0	0	1	0	0	0	0	0	0	0	0	0	0	0	0	0	0	0	0	0	0	0	0	0	0	0	1	0	0	0	0	1
OG0000406	0	0	0	0	0	0	0	0	0	0	0	0	0	0	0	0	0	0	0	0	0	0	1	0	0	0	0	0	0	0	0	0	0	0	0	0	0	0	0	0	0	0	1	0	0	1	0	0	0
OG0000407	0	0	0	0	0	0	0	0	0	0	0	0	0	0	0	0	0	0	0	0	0	0	1	0	0	0	0	0	0	0	0	0	0	0	0	0	0	1	0	0	0	1	0	0	0	0	0	0	0
OG0000408	0	0	0	0	0	0	0	0	0	0	0	0	0	0	0	0	0	0	0	0	0	0	0	0	0	0	1	0	0	0	0	0	0	0	0	0	0	0	0	0	0	0	0	0	0	0	0	0	0
OG0000409	0	0	0	0	0	0	0	0	0	0	0	0	0	0	0	0	0	0	0	0	0	0	0	0	0	0	1	1	0	1	0	0	0	0	0	0	0	0	1	1	0	0	0	0	0	0	0	0	0
OG0000410	0	0	0	0	0	0	0	0	0	0	0	0	0	0	0	0	0	0	0	0	0	0	0	0	0	0	1	0	1	0	0	0	0	0	0	0	0	0	0	0	0	0	0	0	0	0	0	0	0
OG0000411	0	0	0	0	0	0	0	0	0	0	0	0	0	0	0	0	0	0	0	0	0	0	0	0	0	0	1	0	0	0	1	1	0	0	0	0	0	0	0	0	1	0	1	0	0	0	0	0	0
OG0000412	0	0	0	0	0	0	0	0	0	0	0	0	0	0	0	0	0	0	0	0	0	0	0	0	0	0	1	0	0	1	0	0	0	1	0	0	0	0	0	1	0	0	0	0	1	0	0	0	0
OG0000413	0	0	0	0	0	0	0	0	0	0	0	0	0	0	0	0	0	0	0	0	0	0	0	0	0	0	0	0	0	1	1	1	0	0	0	0	0	0	0	0	1	0	1	0	0	0	0	0	0
OG0000414	0	0	0	0	0	0	0	0	0	0	0	0	0	0	0	0	0	0	0	0	0	0	0	0	0	0	0	0	0	0	0	0	0	0	0	1	0	0	1	0	0	0	0	0	0	1	0	0	0
OG0000415	0	0	0	0	0	0	0	0	0	0	0	0	0	0	0	0	0	0	0	0	0	0	0	0	0	0	0	0	0	0	0	0	0	0	0	0	0	0	0	0	0	0	0	1	0	0	0	1	0
OG0000416	0	0	0	0	0	0	0	0	0	0	0	0	0	0	0	0	0	0	0	0	0	0	0	0	0	0	0	0	0	0	0	0	0	0	0	0	0	0	0	0	0	0	0	0	0	0	0	0	0
OG0000417	0	0	0	0	0	0	0	0	0	0	0	0	0	0	0	0	0	0	0	0	0	0	0	0	0	0	0	0	0	0	0	0	0	0	0	0	0	0	0	0	0	0	0	0	0	0	0	0	0
OG0000418	0	0	0	0	0	0	0	0	0	0	0	0	0	0	0	0	0	0	0	0	0	0	0	0	0	0	0	0	0	0	0	0	0	0	0	0	0	0	0	0	0	0	0	0	0	0	0	0	0
OG0000419	1	1	1	1	0	0	0	0	0	0	0	1	0	0	0	0	0	0	0	0	0	0	0	0	0	0	0	0	0	0	0	0	0	0	0	0	0	0	0	0	0	0	0	0	0	0	0	0	0
OG0000420	0	1	0	0	1	0	0	1	0	0	0	0	0	0	0	0	0	0	0	0	0	0	0	0	2	0	0	0	0	0	0	0	0	0	0	0	0	0	0	0	0	0	0	0	0	0	0	0	0
OG0000421	0	0	0	0	0	1	0	1	1	1	0	0	0	0	0	0	0	0	0	0	0	0	0	0	0	0	0	0	0	0	0	0	0	0	0	0	0	0	0	0	0	0	0	0	0	0	0	0	1
OG0000422	0	0	0	0	0	1	0	1	1	1	0	0	0	0	0	0	0	0	0	0	0	0	0	0	0	0	0	0	0	0	0	0	0	0	0	0	0	0	0	0	0	0	0	0	0	0	0	0	1
OG0000423	0	0	0	0	0	1	0	1	1	1	0	0	0	0	0	0	0	0	0	0	0	0	0	0	0	0	0	0	0	0	0	0	0	0	0	0	0	0	0	0	0	0	0	0	0	0	0	0	1
OG0000424	0	0	0	0	0	0	1	1	1	0	0	0	0	0	0	0	0	0	0	0	0	0	0	0	0	0	0	0	0	0	0	0	0	0	0	0	0	0	0	0	0	0	0	0	0	0	0	0	0
OG0000425	0	0	0	0	0	0	1	0	1	1	1	0	0	0	0	0	0	0	0	0	0	0	0	0	0	0	0	0	0	0	0	0	0	0	0	0	0	0	0	0	0	0	0	0	0	0	0	0	1
OG0000426	0	0	0	0	0	0	0	0	0	0	0	0	1	1	1	0	0	0	1	0	0	0	0	0	0	0	0	0	0	0	0	0	0	0	0	0	0	0	0	0	0	0	0	0	0	0	0	0	0
OG0000427	0	0	0	0	0	0	0	0	0	0	0	0	2	0	0	0	0	0	0	0	0	1	1	1	0	0	0	0	0	0	0	0	0	0	0	0	0	0	0	0	0	0	0	0	0	0	0	0	0
OG0000428	0	0	0	0	0	0	0	0	0	0	0	0	1	1	0	0	0	0	0	0	0	0	0	0	0	0	0	0	1	0	1	1	0	0	0	0	0	0	0	0	0	0	0	0	0	0	0	0	0
OG0000429	0	0	0	0	0	0	0	0	0	0	0	0	0	0	0	1	1	1	0	0	1	0	0	0	0	0	0	0	0	0	0	0	0	0	0	0	0	0	0	0	0	0	0	0	0	0	0	0	0
OG0000430	0	0	0	0	0	0	0	0	0	0	0	0	0	0	0	0	0	0	0	1	0	0	0	0	0	0	0	0	0	0	0	0	0	0	0	0	0	0	0	0	0	0	0	1	0	0	0	1	0
OG0000431	0	0	0	0	0	0	0	0	0	0	0	0	0	0	0	0	0	0	0	1	0	0	0	0	0	0	0	0	0	0	0	0	0	0	0	0	0	0	0	0	0	0	0	1	0	0	0	1	0
OG0000432	0	0	0	0	0	0	0	0	0	0	0	0	0	0	0	0	0	0	0	1	0	0	0	0	0	0	0	0	0	0	0	0	0	0	0	0	0	0	0	0	0	0	0	1	0	0	0	1	0
OG0000433	0	0	0	0	0	0	0	0	0	0	0	0	0	0	0	0	0	0	0	1	0	0	0	0	0	0	0	0	0	0	0	0	0	0	0	0	0	0	0	0	0	0	0	1	0	0	0	1	0
OG0000434	0	0	0	0	0	0	0	0	0	0	0	0	0	0	0	0	0	0	0	1	0	0	0	0	0	0	0	0	0	0	0	0	0	0	0	0	0	0	0	0	0	0	0	1	0	0	0	1	0
OG0000435	0	0	0	0	0	0	0	0	0	0	0	0	0	0	0	0	0	0	0	0	0	0	1	0	0	0	0	0	0	0	0	0	0	0	0	0	0	0	0	0	0	0	0	0	0	0	0	0	0
OG0000436	0	0	0	0	0	0	0	0	0	0	0	0	0	0	0	0	0	0	0	0	0	0	0	0	0	0	1	0	0	0	0	0	0	1	0	0	0	0	0	1	0	0	0	0	0	0	0	0	0
OG0000437	0	0	0	0	0	0	0	0	0	0	0	0	0	0	0	0	0	0	0	0	0	0	0	0	0	0	0	0	1	0	1	1	0	0	0	0	0	0	0	0	0	0	0	0	0	0	0	0	0
OG0000438	0	0	0	0	0	0	0	0	0	0	0	0	0	0	0	0	0	0	0	0	0	0	0	0	0	0	0	0	0	1	0	0	0	1	0	1	0	0	0	0	0	1	0	0	0	0	0	0	0
OG0000439	0	0	0	0	0	0	0	0	0	0	0	0	0	0	0	0	0	0	0	0	0	0	0	0	0	0	0	0	0	1	1	1	0	0	0	0	0	0	0	0	1	0	1	0	0	0	0	0	0
OG0000440	0	0	0	0	0	0	0	0	0	0	0	0	0	0	0	0	0	0	0	0	0	0	0	0	0	0	0	0	0	0	0	0	0	0	0	1	1	0	1	0	0	0	0	0	0	1	0	0	0
OG0000441	0	0	0	0	0	0	0	0	0	0	0	0	0	0	0	0	0	0	0	0	0	0	0	0	0	0	0	0	0	0	0	0	0	0	0	0	0	0	0	0	0	0	0	1	0	0	0	1	0
OG0000442	0	0	0	0	0	0	0	0	0	0	0	0	0	0	0	0	0	0	0	0	0	0	0	0	0	0	0	0	0	0	0	0	0	0	0	0	0	0	0	0	0	0	0	1	0	0	0	1	0
OG0000443	0	0	0	0	0	0	0	0	0	0	0	0	0	0	0	0	0	0	0	0	0	0	0	0	0	0	0	0	0	0	0	0	0	0	0	0	0	0	0	0	0	0	0	0	0	0	0	0	0
OG0000444	0	0	0	0	0	0	0	0	0	0	0	0	0	0	0	0	0	0	0	0	0	0	0	0	0	0	0	0	0	0	0	0	0	0	0	0	0	0	0	0	0	0	0	0	0	0	0	0	0
OG0000445	0	0	0	0	0	0	0	0	0	0	0	0	0	0	0	0	0	0	0	0	0	0	0	0	0	0	0	0	0	0	0	0	0	0	0	0	0	0	0	0	0	0	0	0	0	0	0	0	0
OG0000446	0	0	0	0	0	0	0	0	0	0	0	0	0	0	0	0	0	0	0	0	0	0	0	0	0	0	0	0	0	0	0	0	0	0	0	0	0	0	0	0	0	0	0	0	0	0	0	0	0
OG0000447	0	0	0	0	0	0	0	0	0	0	0	0	0	0	0	0	0	0	0	0	0	0	0	0	0	0	0	0	0	0	0	0	0	0	0	0	0	0	0	0	0	0	0	0	0	0	0	0	0
OG0000448	0	1	0	0	0	0	0	0	0	0	0	0	0	1	0	0	0	0	0	0	0	0	1	0	0	1	0	0	0	0	0	0	0	0	0	0	0	0	0	0	0	0	0	0	0	0	0	0	0
OG0000449	0	1	0	0	0	0	0	0	0	0	0	0	0	1	0	0	0	0	0	0	0	0	1	0	1	0	0	0	0	0	0	0	0	0	0	0	0	0	0	0	0	0	0	0	0	0	0	0	0
OG0000450	0	1	1	0	0	0	0	0	0	0	0	0	0	0	0	0	0	0	0	0	0	0	0	0	1	0	0	0	0	0	0	0	0	0	0	0	0	0	0	0	0	0	1	0	0	0	0	0	0
OG0000451	0	1	1	1	1	0	0	0	0	0	0	0	0	0	0	0	0	0	0	0	0	0	0	0	0	0	0	0	0	0	0	0	0	0	0	0	0	0	0	0	0	0	0	0	0	0	0	0	0
OG0000452	0	0	1	0	0	0	0	0	0	0	0	0	0	0	0	0	0	0	0	0	0	0	0	0	0	0	0	0	0	0	0	0	0	0	0	0	0	0	1	0	0	1	0	0	0	0	0	0	0
OG0000453	0	0	4	0	0	0	0	0	0	0	0	0	0	0	0	0	0	0	0	0	0	0	0	0	0	0	0	0	0	0	0	0	0	0	0	0	0	0	0	0	0	0	0	0	0	0	0	0	0
OG0000454	0	0	0	0	1	0	0	0	1	0	1	0	0	0	0	0	0	0	0	0	0	0	0	0	0	0	0	0	0	0	0	0	0	0	0	0	0	0	0	0	0	0	0	0	0	0	0	0	1
OG0000455	0	0	0	0	1	0	0	0	0	0	0	0	0	0	0	0	0	0	0	0	0	0	0	0	0	1	0	0	0	0	0	0	0	0	0	0	0	0	0	0	0	0	0	0	0	0	0	0	0
OG0000456	0	0	0	0	1	0	0	0	0	0	0	0	1	1	1	0	0	0	0	0	0	0	0	0	0	0	0	0	0	0	0	0	0	0	0	0	0	0	0	0	0	0	0	0	0	0	0	0	0
OG0000457	0	0	0	0	1	0	1	0	1	0	0	0	1	0	0	0	0	0	0	0	0	0	0	0	0	0	0	0	0	0	0	0	0	0	0	0	0	0	0	0	0	0	0	0	0	0	0	0	0
OG0000458	0	0	0	0	0	3	0	0	0	0	0	0	0	0	0	0	0	0	0	0	0	0	0	0	0	0	0	0	0	0	0	0	0	0	0	0	0	0	0	0	0	0	0	0	0	0	0	0	1
OG0000459	0	0	0	0	0	1	0	1	1	0	0	0	0	0	0	0	0	0	0	0	0	0	0	0	0	0	0	0	0	0	0	0	0	0	0	0	0	0	0	0	0	0	0	0	0	0	0	0	1
OG0000460	0	0	0	0	0	0	0	1	0	0	1	0	0	0	0	0	0	0	0	0	0	0	0	0	0	0	0	0	0	0	0	0	0	0	0	0	0	0	0	0	0	0	0	0	1	0	0	0	0
OG0000461	0	0	0	0	0	0	0	1	1	0	1	0	0	0	0	0	0	0	0	0	0	0	0	0	0	0	0	0	0	0	0	0	0	0	0	0	0	0	0	0	0	0	0	0	0	0	0	0	1
OG0000462	0	0	0	0	0	0	0	0	0	0	0	1	0	0	0	0	0	0	0	0	0	0	0	0	0	0	0	0	0	0	0	0	0	0	0	0	0	0	0	0	0	0	0	0	0	0	0	0	0
OG0000463	0	0	0	0	0	0	0	0	0	0	0	1	0	0	0	0	0	0	0	0	0	0	1	1	1	0	0	0	0	0	0	0	0	0	0	0	0	0	0	0	0	0	0	0	0	0	0	0	0
OG0000464	0	0	0	0	0	0	0	0	0	0	0	0	1	1	0	0	0	0	1	0	0	0	0	0	0	1	0	0	0	0	0	0	0	0	0	0	0	0	0	0	0	0	0	0	0	0	0	0	0
OG0000465	0	0	0	0	0	0	0	0	0	0	0	0	1	0	0	0	0	0	0	1	0	0	0	0	0	0	0	0	0	0	0	0	0	0	0	0	0	0	0	0	0	0	0	0	1	0	0	0	0
OG0000466	0	0	0	0	0	0	0	0	0	0	0	0	1	0	0	0	0	0	0	0	0	0	0	0	0	0	0	0	0	0	0	0	0	0	0	0	0	0	0	0	0	0	0	0	0	0	0	0	0
OG0000467	0	0	0	0	0	0	0	0	0	0	0	0	0	1	0	1	0	0	0	0	1	1	0	0	0	0	0	0	0	0	0	0	0	0	0	0	0	0	0	0	0	0	0	0	0	0	0	0	0
OG0000468	0	0	0	0	0	0	0	0	0	0	0	0	0	0	1	0	0	0	1	0	0	0	0	0	1	1	0	0	0	0	0	0	0	0	0	0	0	0	0	0	0	0	0	0	0	0	0	0	0
OG0000469	0	0	0	0	0	0	0	0	0	0	0	0	0	0	1	0	0	0	1	0	0	0	0	1	0	0	0	0	0	0	0	0	0	0	0	0	0	0	0	0	0	0	0	0	0	0	0	0	0
OG0000470	0	0	0	0	0	0	0	0	0	0	0	0	0	0	0	1	1	1	0	0	0	0	0	0	0	0	0	0	0	0	0	0	0	0	0	0	0	0	0	0	0	0	0	0	0	0	0	0	0
OG0000471	0	0	0	0	0	0	0	0	0	0	0	0	0	0	0	1	1	1	0	0	0	0	0	0	0	0	0	0	0	0	0	0	0	0	0	0	0	0	0	0	0	0	0	0	0	0	0	0	0
OG0000472	0	0	0	0	0	0	0	0	0	0	0	0	0	0	0	0	1	0	0	0	0	0	0	0	0	0	0	0	0	1	0	0	0	0	0	0	0	0	0	0	0	0	0	0	0	0	0	0	0
OG0000473	0	0	0	0	0	0	0	0	0	0	0	0	0	0	0	0	0	0	1	0	0	0	0	0	1	1	0	0	0	0	0	0	0	0	0	0	0	0	0	0	0	0	0	0	0	0	0	0	0
OG0000474	0	0	0	0	0	0	0	0	0	0	0	0	0	0	0	0	0	0	0	0	0	0	0	0	0	0	0	1	0	0	0	0	0	0	0	0	0	0	0	0	0	0	0	0	1	0	1	0	0
OG0000475	0	0	0	0	0	0	0	0	0	0	0	0	0	0	0	0	0	0	0	0	0	0	0	0	0	0	0	0	0	1	1	0	0	0	0	0	0	0	0	0	1	0	1	0	0	0	0	0	0
OG0000476	0	0	0	0	0	0	0	0	0	0	0	0	0	0	0	0	0	0	0	0	0	0	0	0	0	0	0	0	0	0	1	1	0	1	0	0	0	0	0	0	0	0	0	0	0	0	0	0	0
OG0000477	0	0	0	0	0	0	0	0	0	0	0	0	0	0	0	0	0	0	0	0	0	0	0	0	0	0	0	0	0	0	0	0	0	1	0	1	0	0	0	0	0	0	0	0	0	1	0	0	0
OG0000478	0	0	0	0	0	0	0	0	0	0	0	0	0	0	0	0	0	0	0	0	0	0	0	0	0	0	0	0	0	0	0	0	0	0	0	0	1	1	0	0	1	1	0	0	0	0	0	0	0
OG0000479	0	0	0	0	0	0	0	0	0	0	0	0	0	0	0	0	0	0	0	0	0	0	0	0	0	0	0	0	0	0	0	0	0	0	0	0	0	0	2	0	0	0	0	0	0	0	0	0	0
OG0000480	0	0	0	0	0	0	0	0	0	0	0	0	0	0	0	0	0	0	0	0	0	0	0	0	0	0	0	0	0	0	0	0	0	0	0	0	0	0	0	0	0	0	0	0	0	1	0	0	0
OG0000481	0	0	0	0	0	0	0	0	0	0	0	0	0	0	0	0	0	0	0	0	0	0	0	0	0	0	0	0	0	0	0	0	0	0	0	0	0	0	0	0	0	0	0	0	0	0	2	0	0
OG0000482	0	0	0	0	0	0	0	0	0	0	0	0	0	0	0	0	0	0	0	0	0	0	0	0	0	0	0	0	0	0	0	0	0	0	0	0	0	0	0	0	0	0	0	0	0	0	1	0	0
OG0000483	0	0	0	0	0	0	0	0	0	0	0	0	0	0	0	0	0	0	0	0	0	0	0	0	0	0	0	0	0	0	0	0	0	0	0	0	0	0	0	0	0	0	0	0	0	0	0	1	0
OG0000484	0	0	0	0	0	0	0	0	0	0	0	0	0	0	0	0	0	0	0	0	0	0	0	0	0	0	0	0	0	0	0	0	0	0	0	0	0	0	0	0	0	0	0	0	0	0	0	0	0
OG0000485	0	0	0	0	0	0	0	0	0	0	0	0	0	0	0	0	0	0	0	0	0	0	0	0	0	0	0	0	0	0	0	0	0	0	0	0	0	0	0	0	0	0	0	0	0	0	0	0	0
OG0000486	1	1	1	0	0	0	0	0	0	0	0	0	0	0	0	0	0	0	0	0	0	0	0	0	0	0	0	0	0	0	0	0	0	0	0	0	0	0	0	0	0	0	0	0	0	0	0	0	0
OG0000487	1	1	1	0	0	0	0	0	0	0	0	0	0	0	0	0	0	0	0	0	0	0	0	0	0	0	0	0	0	0	0	0	0	0	0	0	0	0	0	0	0	0	0	0	0	0	0	0	0
OG0000488	0	2	1	0	0	0	0	0	0	0	0	0	0	0	0	0	0	0	0	0	0	0	0	0	0	0	0	0	0	0	0	0	0	0	0	0	0	0	0	0	0	0	0	0	0	0	0	0	0
OG0000489	0	0	0	1	0	0	0	0	0	0	0	0	0	0	0	0	0	0	0	0	0	0	0	0	0	0	0	0	0	0	0	0	0	0	0	0	0	0	0	0	0	0	0	0	0	0	0	0	0
OG0000490	0	0	0	1	0	0	0	0	0	0	0	0	0	0	0	0	0	0	0	0	0	0	0	0	0	0	0	0	0	0	0	0	0	0	0	0	0	0	0	0	0	0	0	0	0	0	0	0	0
OG0000491	0	0	0	0	1	0	0	0	0	0	1	0	0	0	0	0	0	0	0	0	0	0	0	0	0	0	0	0	0	0	0	0	0	0	0	0	0	0	0	0	0	0	0	0	0	0	0	0	1
OG0000492	0	0	0	0	0	0	0	1	0	0	1	0	1	0	0	0	0	0	0	0	0	0	0	0	0	0	0	0	0	0	0	0	0	0	0	0	0	0	0	0	0	0	0	0	0	0	0	0	0
OG0000493	0	0	0	0	0	0	0	1	0	0	1	0	0	0	0	0	0	0	0	0	0	0	0	0	0	0	0	0	0	0	0	0	0	0	0	0	0	0	0	0	0	0	0	0	0	0	0	0	1
OG0000494	0	0	0	0	0	0	0	0	3	0	0	0	0	0	0	0	0	0	0	0	0	0	0	0	0	0	0	0	0	0	0	0	0	0	0	0	0	0	0	0	0	0	0	0	0	0	0	0	0
OG0000495	0	0	0	0	0	0	0	0	0	1	0	0	0	1	0	0	0	0	0	0	0	1	0	0	0	0	0	0	0	0	0	0	0	0	0	0	0	0	0	0	0	0	0	0	0	0	0	0	0
OG0000496	0	0	0	0	0	0	0	0	0	0	0	1	1	0	0	0	0	0	0	0	0	0	0	0	1	0	0	0	0	0	0	0	0	0	0	0	0	0	0	0	0	0	0	0	0	0	0	0	0
OG0000497	0	0	0	0	0	0	0	0	0	0	0	1	0	1	0	0	0	0	0	0	0	0	0	0	1	0	0	0	0	0	0	0	0	0	0	0	0	0	0	0	0	0	0	0	0	0	0	0	0
OG0000498	0	0	0	0	0	0	0	0	0	0	0	0	1	0	0	0	0	0	0	0	0	1	1	0	0	0	0	0	0	0	0	0	0	0	0	0	0	0	0	0	0	0	0	0	0	0	0	0	0
OG0000499	0	0	0	0	0	0	0	0	0	0	0	0	1	1	0	0	0	0	0	0	0	0	1	0	0	0	0	0	0	0	0	0	0	0	0	0	0	0	0	0	0	0	0	0	0	0	0	0	0
OG0000500	0	0	0	0	0	0	0	0	0	0	0	0	0	1	0	0	0	0	0	0	0	1	0	1	0	0	0	0	0	0	0	0	0	0	0	0	0	0	0	0	0	0	0	0	0	0	0	0	0
OG0000501	0	0	0	0	0	0	0	0	0	0	0	0	0	0	1	0	0	0	1	0	0	0	0	0	0	1	0	0	0	0	0	0	0	0	0	0	0	0	0	0	0	0	0	0	0	0	0	0	0
OG0000502	0	0	0	0	0	0	0	0	0	0	0	0	0	0	0	1	1	0	0	0	0	0	0	0	0	0	0	0	0	0	0	0	0	0	0	0	0	0	0	0	0	0	0	0	0	0	0	0	0
OG0000503	0	0	0	0	0	0	0	0	0	0	0	0	0	0	0	0	0	0	1	0	0	0	0	1	0	0	0	0	0	0	0	0	0	0	0	0	0	0	0	0	0	0	0	0	0	0	0	0	0
OG0000504	0	0	0	0	0	0	0	0	0	0	0	0	0	0	0	0	0	0	1	0	0	0	0	0	1	0	0	0	0	0	0	0	0	0	0	0	0	0	0	0	0	0	0	0	0	0	0	0	0
OG0000505	0	0	0	0	0	0	0	0	0	0	0	0	0	0	0	0	0	0	0	1	0	0	0	0	0	0	0	0	0	0	0	0	0	0	0	0	0	0	0	0	0	0	0	1	0	0	0	1	0
OG0000506	0	0	0	0	0	0	0	0	0	0	0	0	0	0	0	0	0	0	0	1	0	0	0	0	0	0	0	0	0	0	0	0	0	0	0	0	0	0	0	0	0	0	0	1	0	0	0	1	0
OG0000507	0	0	0	0	0	0	0	0	0	0	0	0	0	0	0	0	0	0	0	1	0	0	0	0	0	0	0	0	0	0	0	0	0	0	0	0	0	0	0	0	0	0	0	1	0	0	0	1	0
OG0000508	0	0	0	0	0	0	0	0	0	0	0	0	0	0	0	0	0	0	0	1	0	0	0	0	0	0	0	0	0	0	0	0	0	0	0	0	0	0	0	0	0	0	0	1	0	0	0	1	0
OG0000509	0	0	0	0	0	0	0	0	0	0	0	0	0	0	0	0	0	0	0	0	0	3	0	0	0	0	0	0	0	0	0	0	0	0	0	0	0	0	0	0	0	0	0	0	0	0	0	0	0
OG0000510	0	0	0	0	0	0	0	0	0	0	0	0	0	0	0	0	0	0	0	0	0	0	0	0	0	3	0	0	0	0	0	0	0	0	0	0	0	0	0	0	0	0	0	0	0	0	0	0	0
OG0000511	0	0	0	0	0	0	0	0	0	0	0	0	0	0	0	0	0	0	0	0	0	0	0	0	0	1	0	0	0	0	0	0	0	0	0	0	0	0	0	0	0	0	0	0	0	0	0	2	0
OG0000512	0	0	0	0	0	0	0	0	0	0	0	0	0	0	0	0	0	0	0	0	0	0	0	0	0	0	2	0	0	0	0	0	0	0	0	0	0	0	0	0	0	0	0	0	0	0	0	0	0
OG0000513	0	0	0	0	0	0	0	0	0	0	0	0	0	0	0	0	0	0	0	0	0	0	0	0	0	0	1	0	1	0	0	0	0	0	0	0	0	0	0	0	0	0	0	0	0	0	0	0	0
OG0000514	0	0	0	0	0	0	0	0	0	0	0	0	0	0	0	0	0	0	0	0	0	0	0	0	0	0	1	0	0	0	0	0	0	0	0	0	0	0	0	0	0	0	0	0	1	0	0	0	0
OG0000515	0	0	0	0	0	0	0	0	0	0	0	0	0	0	0	0	0	0	0	0	0	0	0	0	0	0	1	0	0	0	0	0	0	0	0	0	0	0	0	0	0	0	1	0	0	0	0	0	0
OG0000516	0	0	0	0	0	0	0	0	0	0	0	0	0	0	0	0	0	0	0	0	0	0	0	0	0	0	0	1	1	0	0	0	0	0	0	0	0	0	0	0	0	1	0	0	0	0	0	0	0
OG0000517	0	0	0	0	0	0	0	0	0	0	0	0	0	0	0	0	0	0	0	0	0	0	0	0	0	0	0	0	1	0	0	0	0	0	0	0	0	0	0	0	0	1	0	0	0	0	0	0	0
OG0000518	0	0	0	0	0	0	0	0	0	0	0	0	0	0	0	0	0	0	0	0	0	0	0	0	0	0	0	0	1	0	0	0	0	0	0	0	0	0	0	0	0	0	0	0	0	0	0	0	0
OG0000519	0	0	0	0	0	0	0	0	0	0	0	0	0	0	0	0	0	0	0	0	0	0	0	0	0	0	0	0	0	1	0	0	0	0	0	0	0	0	0	0	1	0	1	0	0	0	0	0	0
OG0000520	0	0	0	0	0	0	0	0	0	0	0	0	0	0	0	0	0	0	0	0	0	0	0	0	0	0	0	0	0	1	0	0	0	0	0	0	0	0	0	0	0	0	0	0	0	0	1	0	0
OG0000521	0	0	0	0	0	0	0	0	0	0	0	0	0	0	0	0	0	0	0	0	0	0	0	0	0	0	0	0	0	0	1	0	0	0	0	0	0	0	0	0	0	0	1	0	0	0	0	0	0
OG0000522	0	0	0	0	0	0	0	0	0	0	0	0	0	0	0	0	0	0	0	0	0	0	0	0	0	0	0	0	0	0	0	0	0	0	0	0	1	2	0	0	0	0	0	0	0	0	0	0	0
OG0000523	0	0	0	0	0	0	0	0	0	0	0	0	0	0	0	0	0	0	0	0	0	0	0	0	0	0	0	0	0	0	0	0	0	0	0	0	0	0	1	0	0	0	0	0	0	1	0	0	0
OG0000524	0	0	0	0	0	0	0	0	0	0	0	0	0	0	0	0	0	0	0	0	0	0	0	0	0	0	0	0	0	0	0	0	0	0	0	0	0	0	1	0	0	1	0	0	0	0	0	0	0
OG0000525	0	0	0	0	0	0	0	0	0	0	0	0	0	0	0	0	0	0	0	0	0	0	0	0	0	0	0	0	0	0	0	0	0	0	0	0	0	0	0	0	0	0	1	0	0	0	0	0	0
OG0000526	0	0	0	0	0	0	0	0	0	0	0	0	0	0	0	0	0	0	0	0	0	0	0	0	0	0	0	0	0	0	0	0	0	0	0	0	0	0	0	0	0	0	0	1	0	0	0	1	0
OG0000527	0	0	0	0	0	0	0	0	0	0	0	0	0	0	0	0	0	0	0	0	0	0	0	0	0	0	0	0	0	0	0	0	0	0	0	0	0	0	0	0	0	0	0	1	0	0	0	1	0
OG0000528	0	0	0	0	0	0	0	0	0	0	0	0	0	0	0	0	0	0	0	0	0	0	0	0	0	0	0	0	0	0	0	0	0	0	0	0	0	0	0	0	0	0	0	0	0	1	0	0	0
OG0000529	0	0	0	0	0	0	0	0	0	0	0	0	0	0	0	0	0	0	0	0	0	0	0	0	0	0	0	0	0	0	0	0	0	0	0	0	0	0	0	0	0	0	0	0	0	0	0	0	0
OG0000530	0	0	0	0	0	0	0	0	0	0	0	0	0	0	0	0	0	0	0	0	0	0	0	0	0	0	0	0	0	0	0	0	0	0	0	0	0	0	0	0	0	0	0	0	0	0	0	0	0
OG0000531	0	0	0	0	0	0	0	0	0	0	0	0	0	0	0	0	0	0	0	0	0	0	0	0	0	0	0	0	0	0	0	0	0	0	0	0	0	0	0	0	0	0	0	0	0	0	0	0	0
OG0000532	0	0	0	0	0	0	0	0	0	0	0	0	0	0	0	0	0	0	0	0	0	0	0	0	0	0	0	0	0	0	0	0	0	0	0	0	0	0	0	0	0	0	0	0	0	0	0	0	0
OG0000533	0	0	0	0	0	0	0	0	0	0	0	0	0	0	0	0	0	0	0	0	0	0	0	0	0	0	0	0	0	0	0	0	0	0	0	0	0	0	0	0	0	0	0	0	0	0	0	0	0
OG0000534	0	0	0	0	0	0	0	0	0	0	0	0	0	0	0	0	0	0	0	0	0	0	0	0	0	0	0	0	0	0	0	0	0	0	0	0	0	0	0	0	0	0	0	0	0	0	0	0	0
OG0000535	0	0	0	0	0	0	0	0	0	0	0	0	0	0	0	0	0	0	0	0	0	0	0	0	0	0	0	0	0	0	0	0	0	0	0	0	0	0	0	0	0	0	0	0	0	0	0	0	0
OG0000536	0	0	0	0	0	0	0	0	0	0	0	0	0	0	0	0	0	0	0	0	0	0	0	0	0	0	0	0	0	0	0	0	0	0	0	0	0	0	0	0	0	0	0	0	0	0	0	0	0
OG0000537	0	0	0	0	0	0	0	0	0	0	0	0	0	0	0	0	0	0	0	0	0	0	0	0	0	0	0	0	0	0	0	0	0	0	0	0	0	0	0	0	0	0	0	0	0	0	0	0	0
OG0000538	2	0	0	0	0	0	0	0	0	0	0	0	0	0	0	0	0	0	0	0	0	0	0	0	0	0	0	0	0	0	0	0	0	0	0	0	0	0	0	0	0	0	0	0	0	0	0	0	0
OG0000539	1	0	0	0	0	0	0	0	0	0	1	0	0	0	0	0	0	0	0	0	0	0	0	0	0	0	0	0	0	0	0	0	0	0	0	0	0	0	0	0	0	0	0	0	0	0	0	0	0
OG0000540	1	0	0	0	0	0	0	1	0	0	0	0	0	0	0	0	0	0	0	0	0	0	0	0	0	0	0	0	0	0	0	0	0	0	0	0	0	0	0	0	0	0	0	0	0	0	0	0	0
OG0000541	0	1	1	0	0	0	0	0	0	0	0	0	0	0	0	0	0	0	0	0	0	0	0	0	0	0	0	0	0	0	0	0	0	0	0	0	0	0	0	0	0	0	0	0	0	0	0	0	0
OG0000542	0	1	1	0	0	0	0	0	0	0	0	0	0	0	0	0	0	0	0	0	0	0	0	0	0	0	0	0	0	0	0	0	0	0	0	0	0	0	0	0	0	0	0	0	0	0	0	0	0
OG0000543	0	1	0	1	0	0	0	0	0	0	0	0	0	0	0	0	0	0	0	0	0	0	0	0	0	0	0	0	0	0	0	0	0	0	0	0	0	0	0	0	0	0	0	0	0	0	0	0	0
OG0000544	0	1	0	1	0	0	0	0	0	0	0	0	0	0	0	0	0	0	0	0	0	0	0	0	0	0	0	0	0	0	0	0	0	0	0	0	0	0	0	0	0	0	0	0	0	0	0	0	0
OG0000545	0	1	1	0	0	0	0	0	0	0	0	0	0	0	0	0	0	0	0	0	0	0	0	0	0	0	0	0	0	0	0	0	0	0	0	0	0	0	0	0	0	0	0	0	0	0	0	0	0
OG0000546	0	1	1	0	0	0	0	0	0	0	0	0	0	0	0	0	0	0	0	0	0	0	0	0	0	0	0	0	0	0	0	0	0	0	0	0	0	0	0	0	0	0	0	0	0	0	0	0	0
OG0000547	0	1	1	0	0	0	0	0	0	0	0	0	0	0	0	0	0	0	0	0	0	0	0	0	0	0	0	0	0	0	0	0	0	0	0	0	0	0	0	0	0	0	0	0	0	0	0	0	0
OG0000548	0	1	1	0	0	0	0	0	0	0	0	0	0	0	0	0	0	0	0	0	0	0	0	0	0	0	0	0	0	0	0	0	0	0	0	0	0	0	0	0	0	0	0	0	0	0	0	0	0
OG0000549	0	0	1	0	0	0	0	0	0	0	0	0	0	0	0	0	0	0	0	1	0	0	0	0	0	0	0	0	0	0	0	0	0	0	0	0	0	0	0	0	0	0	0	0	0	0	0	0	0
OG0000550	0	0	0	1	1	0	0	0	0	0	0	0	0	0	0	0	0	0	0	0	0	0	0	0	0	0	0	0	0	0	0	0	0	0	0	0	0	0	0	0	0	0	0	0	0	0	0	0	0
OG0000551	0	0	0	1	0	0	0	0	0	0	0	0	0	0	0	0	0	0	0	0	0	0	0	0	0	0	0	0	0	0	0	0	0	0	0	0	0	0	0	0	0	0	0	0	0	0	0	0	0
OG0000552	0	0	0	1	1	0	0	0	0	0	0	0	0	0	0	0	0	0	0	0	0	0	0	0	0	0	0	0	0	0	0	0	0	0	0	0	0	0	0	0	0	0	0	0	0	0	0	0	0
OG0000553	0	0	0	0	1	0	1	0	0	0	0	0	0	0	0	0	0	0	0	0	0	0	0	0	0	0	0	0	0	0	0	0	0	0	0	0	0	0	0	0	0	0	0	0	0	0	0	0	0
OG0000554	0	0	0	0	1	0	0	0	0	0	0	1	0	0	0	0	0	0	0	0	0	0	0	0	0	0	0	0	0	0	0	0	0	0	0	0	0	0	0	0	0	0	0	0	0	0	0	0	0
OG0000555	0	0	0	0	1	0	0	0	0	0	0	0	0	0	0	0	0	0	0	0	0	0	0	0	0	0	0	0	0	0	0	0	0	0	0	0	0	0	0	0	0	0	0	0	0	0	0	0	0
OG0000556	0	0	0	0	0	0	1	0	0	1	0	0	0	0	0	0	0	0	0	0	0	0	0	0	0	0	0	0	0	0	0	0	0	0	0	0	0	0	0	0	0	0	0	0	0	0	0	0	0
OG0000557	0	0	0	0	0	0	1	0	0	0	0	0	0	0	0	0	0	0	0	0	0	0	0	0	1	0	0	0	0	0	0	0	0	0	0	0	0	0	0	0	0	0	0	0	0	0	0	0	0
OG0000558	0	0	0	0	0	0	0	1	0	0	1	0	0	0	0	0	0	0	0	0	0	0	0	0	0	0	0	0	0	0	0	0	0	0	0	0	0	0	0	0	0	0	0	0	0	0	0	0	0
OG0000559	0	0	0	0	0	0	0	1	0	0	1	0	0	0	0	0	0	0	0	0	0	0	0	0	0	0	0	0	0	0	0	0	0	0	0	0	0	0	0	0	0	0	0	0	0	0	0	0	0
OG0000560	0	0	0	0	0	0	0	1	0	0	1	0	0	0	0	0	0	0	0	0	0	0	0	0	0	0	0	0	0	0	0	0	0	0	0	0	0	0	0	0	0	0	0	0	0	0	0	0	0
OG0000561	0	0	0	0	0	0	0	1	0	0	1	0	0	0	0	0	0	0	0	0	0	0	0	0	0	0	0	0	0	0	0	0	0	0	0	0	0	0	0	0	0	0	0	0	0	0	0	0	0
OG0000562	0	0	0	0	0	0	0	0	1	1	0	0	0	0	0	0	0	0	0	0	0	0	0	0	0	0	0	0	0	0	0	0	0	0	0	0	0	0	0	0	0	0	0	0	0	0	0	0	0
OG0000563	0	0	0	0	0	0	0	0	0	1	0	0	0	0	0	0	0	0	0	0	0	0	0	0	0	0	0	0	0	0	0	0	0	0	0	0	0	0	0	0	0	0	0	0	0	0	0	0	1
OG0000564	0	0	0	0	0	0	0	0	0	0	0	1	0	0	0	0	0	0	0	0	0	0	0	1	0	0	0	0	0	0	0	0	0	0	0	0	0	0	0	0	0	0	0	0	0	0	0	0	0
OG0000565	0	0	0	0	0	0	0	0	0	0	0	1	0	0	0	0	0	0	0	0	0	0	0	0	1	0	0	0	0	0	0	0	0	0	0	0	0	0	0	0	0	0	0	0	0	0	0	0	0
OG0000566	0	0	0	0	0	0	0	0	0	0	0	1	0	0	0	0	0	0	0	0	0	0	0	1	0	0	0	0	0	0	0	0	0	0	0	0	0	0	0	0	0	0	0	0	0	0	0	0	0
OG0000567	0	0	0	0	0	0	0	0	0	0	0	1	0	0	0	0	0	0	0	0	0	0	0	1	0	0	0	0	0	0	0	0	0	0	0	0	0	0	0	0	0	0	0	0	0	0	0	0	0
OG0000568	0	0	0	0	0	0	0	0	0	0	0	1	0	0	0	0	0	0	0	0	0	0	0	0	0	1	0	0	0	0	0	0	0	0	0	0	0	0	0	0	0	0	0	0	0	0	0	0	0
OG0000569	0	0	0	0	0	0	0	0	0	0	0	1	0	0	0	0	0	0	0	0	0	0	0	1	0	0	0	0	0	0	0	0	0	0	0	0	0	0	0	0	0	0	0	0	0	0	0	0	0
OG0000570	0	0	0	0	0	0	0	0	0	0	0	1	0	0	0	0	0	0	0	0	0	0	0	0	0	1	0	0	0	0	0	0	0	0	0	0	0	0	0	0	0	0	0	0	0	0	0	0	0
OG0000571	0	0	0	0	0	0	0	0	0	0	0	1	0	0	0	0	0	0	0	0	0	0	0	1	0	0	0	0	0	0	0	0	0	0	0	0	0	0	0	0	0	0	0	0	0	0	0	0	0
OG0000572	0	0	0	0	0	0	0	0	0	0	0	1	0	0	0	0	0	0	0	0	0	0	1	0	0	0	0	0	0	0	0	0	0	0	0	0	0	0	0	0	0	0	0	0	0	0	0	0	0
OG0000573	0	0	0	0	0	0	0	0	0	0	0	1	0	0	0	0	0	0	0	0	0	0	1	0	0	0	0	0	0	0	0	0	0	0	0	0	0	0	0	0	0	0	0	0	0	0	0	0	0
OG0000574	0	0	0	0	0	0	0	0	0	0	0	1	0	0	0	0	0	0	0	0	0	0	1	0	0	0	0	0	0	0	0	0	0	0	0	0	0	0	0	0	0	0	0	0	0	0	0	0	0
OG0000575	0	0	0	0	0	0	0	0	0	0	0	0	1	0	0	0	0	0	1	0	0	0	0	0	0	0	0	0	0	0	0	0	0	0	0	0	0	0	0	0	0	0	0	0	0	0	0	0	0
OG0000576	0	0	0	0	0	0	0	0	0	0	0	0	1	0	0	0	0	0	0	0	0	0	1	0	0	0	0	0	0	0	0	0	0	0	0	0	0	0	0	0	0	0	0	0	0	0	0	0	0
OG0000577	0	0	0	0	0	0	0	0	0	0	0	0	1	0	0	0	0	0	0	0	0	0	0	0	0	0	0	0	0	0	0	0	0	0	0	0	0	0	0	0	0	0	0	0	0	0	0	0	0
OG0000578	0	0	0	0	0	0	0	0	0	0	0	0	1	1	0	0	0	0	0	0	0	0	0	0	0	0	0	0	0	0	0	0	0	0	0	0	0	0	0	0	0	0	0	0	0	0	0	0	0
OG0000579	0	0	0	0	0	0	0	0	0	0	0	0	0	1	0	0	0	0	0	0	0	0	0	0	1	0	0	0	0	0	0	0	0	0	0	0	0	0	0	0	0	0	0	0	0	0	0	0	0
OG0000580	0	0	0	0	0	0	0	0	0	0	0	0	0	1	0	0	0	0	0	0	0	0	0	0	0	1	0	0	0	0	0	0	0	0	0	0	0	0	0	0	0	0	0	0	0	0	0	0	0
OG0000581	0	0	0	0	0	0	0	0	0	0	0	0	0	0	1	0	0	0	1	0	0	0	0	0	0	0	0	0	0	0	0	0	0	0	0	0	0	0	0	0	0	0	0	0	0	0	0	0	0
OG0000582	0	0	0	0	0	0	0	0	0	0	0	0	0	0	1	0	0	0	1	0	0	0	0	0	0	0	0	0	0	0	0	0	0	0	0	0	0	0	0	0	0	0	0	0	0	0	0	0	0
OG0000583	0	0	0	0	0	0	0	0	0	0	0	0	0	0	1	0	0	0	1	0	0	0	0	0	0	0	0	0	0	0	0	0	0	0	0	0	0	0	0	0	0	0	0	0	0	0	0	0	0
OG0000584	0	0	0	0	0	0	0	0	0	0	0	0	0	0	1	0	0	0	1	0	0	0	0	0	0	0	0	0	0	0	0	0	0	0	0	0	0	0	0	0	0	0	0	0	0	0	0	0	0
OG0000585	0	0	0	0	0	0	0	0	0	0	0	0	0	0	1	0	0	0	1	0	0	0	0	0	0	0	0	0	0	0	0	0	0	0	0	0	0	0	0	0	0	0	0	0	0	0	0	0	0
OG0000586	0	0	0	0	0	0	0	0	0	0	0	0	0	0	1	0	0	0	1	0	0	0	0	0	0	0	0	0	0	0	0	0	0	0	0	0	0	0	0	0	0	0	0	0	0	0	0	0	0
OG0000587	0	0	0	0	0	0	0	0	0	0	0	0	0	0	1	0	0	0	1	0	0	0	0	0	0	0	0	0	0	0	0	0	0	0	0	0	0	0	0	0	0	0	0	0	0	0	0	0	0
OG0000588	0	0	0	0	0	0	0	0	0	0	0	0	0	0	1	0	0	0	1	0	0	0	0	0	0	0	0	0	0	0	0	0	0	0	0	0	0	0	0	0	0	0	0	0	0	0	0	0	0
OG0000589	0	0	0	0	0	0	0	0	0	0	0	0	0	0	1	0	0	0	1	0	0	0	0	0	0	0	0	0	0	0	0	0	0	0	0	0	0	0	0	0	0	0	0	0	0	0	0	0	0
OG0000590	0	0	0	0	0	0	0	0	0	0	0	0	0	0	1	0	0	0	1	0	0	0	0	0	0	0	0	0	0	0	0	0	0	0	0	0	0	0	0	0	0	0	0	0	0	0	0	0	0
OG0000591	0	0	0	0	0	0	0	0	0	0	0	0	0	0	1	0	0	0	1	0	0	0	0	0	0	0	0	0	0	0	0	0	0	0	0	0	0	0	0	0	0	0	0	0	0	0	0	0	0
OG0000592	0	0	0	0	0	0	0	0	0	0	0	0	0	0	1	0	0	0	1	0	0	0	0	0	0	0	0	0	0	0	0	0	0	0	0	0	0	0	0	0	0	0	0	0	0	0	0	0	0
OG0000593	0	0	0	0	0	0	0	0	0	0	0	0	0	0	1	0	0	0	1	0	0	0	0	0	0	0	0	0	0	0	0	0	0	0	0	0	0	0	0	0	0	0	0	0	0	0	0	0	0
OG0000594	0	0	0	0	0	0	0	0	0	0	0	0	0	0	0	0	0	0	0	1	0	0	0	0	0	0	0	0	0	0	0	0	0	0	0	0	0	0	0	0	0	0	0	0	0	0	0	0	0
OG0000595	0	0	0	0	0	0	0	0	0	0	0	0	0	0	0	0	0	0	0	1	0	0	0	0	0	0	0	0	0	0	0	0	0	0	0	0	0	0	0	0	0	0	0	0	0	0	0	0	0
OG0000596	0	0	0	0	0	0	0	0	0	0	0	0	0	0	0	0	0	0	0	0	0	2	0	0	0	0	0	0	0	0	0	0	0	0	0	0	0	0	0	0	0	0	0	0	0	0	0	0	0
OG0000597	0	0	0	0	0	0	0	0	0	0	0	0	0	0	0	0	0	0	0	0	0	2	0	0	0	0	0	0	0	0	0	0	0	0	0	0	0	0	0	0	0	0	0	0	0	0	0	0	0
OG0000598	0	0	0	0	0	0	0	0	0	0	0	0	0	0	0	0	0	0	0	0	0	0	1	0	0	1	0	0	0	0	0	0	0	0	0	0	0	0	0	0	0	0	0	0	0	0	0	0	0
OG0000599	0	0	0	0	0	0	0	0	0	0	0	0	0	0	0	0	0	0	0	0	0	0	1	0	0	1	0	0	0	0	0	0	0	0	0	0	0	0	0	0	0	0	0	0	0	0	0	0	0
OG0000600	0	0	0	0	0	0	0	0	0	0	0	0	0	0	0	0	0	0	0	0	0	0	0	1	0	0	0	0	0	0	0	0	0	0	0	0	0	0	0	0	0	0	0	0	0	0	0	0	0
OG0000601	0	0	0	0	0	0	0	0	0	0	0	0	0	0	0	0	0	0	0	0	0	0	0	0	1	0	0	0	0	0	0	0	0	0	0	0	0	0	0	0	0	0	0	0	0	0	0	0	0
OG0000602	0	0	0	0	0	0	0	0	0	0	0	0	0	0	0	0	0	0	0	0	0	0	0	0	2	0	0	0	0	0	0	0	0	0	0	0	0	0	0	0	0	0	0	0	0	0	0	0	0
OG0000603	0	0	0	0	0	0	0	0	0	0	0	0	0	0	0	0	0	0	0	0	0	0	0	0	0	0	1	0	0	0	0	0	0	0	0	0	0	0	0	0	0	0	0	0	0	0	0	0	0
OG0000604	0	0	0	0	0	0	0	0	0	0	0	0	0	0	0	0	0	0	0	0	0	0	0	0	0	0	0	1	0	0	0	0	0	0	0	0	0	0	0	0	0	0	0	0	0	0	0	0	0
OG0000605	0	0	0	0	0	0	0	0	0	0	0	0	0	0	0	0	0	0	0	0	0	0	0	0	0	0	0	0	1	0	0	0	0	0	0	0	0	0	0	0	0	0	0	0	0	0	0	0	0
OG0000606	0	0	0	0	0	0	0	0	0	0	0	0	0	0	0	0	0	0	0	0	0	0	0	0	0	0	0	0	0	1	0	0	0	0	0	0	0	0	0	0	0	0	0	0	0	0	0	0	0
OG0000607	0	0	0	0	0	0	0	0	0	0	0	0	0	0	0	0	0	0	0	0	0	0	0	0	0	0	0	0	0	2	0	0	0	0	0	0	0	0	0	0	0	0	0	0	0	0	0	0	0
OG0000608	0	0	0	0	0	0	0	0	0	0	0	0	0	0	0	0	0	0	0	0	0	0	0	0	0	0	0	0	0	0	0	1	0	0	0	0	0	0	0	0	0	0	0	0	0	0	0	0	0
OG0000609	0	0	0	0	0	0	0	0	0	0	0	0	0	0	0	0	0	0	0	0	0	0	0	0	0	0	0	0	0	0	0	0	0	1	0	0	0	0	0	1	0	0	0	0	0	0	0	0	0
OG0000610	0	0	0	0	0	0	0	0	0	0	0	0	0	0	0	0	0	0	0	0	0	0	0	0	0	0	0	0	0	0	0	0	0	1	0	0	0	0	0	0	0	0	0	0	0	0	0	0	0
OG0000611	0	0	0	0	0	0	0	0	0	0	0	0	0	0	0	0	0	0	0	0	0	0	0	0	0	0	0	0	0	0	0	0	0	0	0	0	1	1	0	0	0	0	0	0	0	0	0	0	0
OG0000612	0	0	0	0	0	0	0	0	0	0	0	0	0	0	0	0	0	0	0	0	0	0	0	0	0	0	0	0	0	0	0	0	0	0	0	0	2	0	0	0	0	0	0	0	0	0	0	0	0
OG0000613	0	0	0	0	0	0	0	0	0	0	0	0	0	0	0	0	0	0	0	0	0	0	0	0	0	0	0	0	0	0	0	0	0	0	0	0	0	1	1	0	0	0	0	0	0	0	0	0	0
OG0000614	0	0	0	0	0	0	0	0	0	0	0	0	0	0	0	0	0	0	0	0	0	0	0	0	0	0	0	0	0	0	0	0	0	0	0	0	0	0	0	0	0	0	1	0	0	0	0	0	0
OG0000615	0	0	0	0	0	0	0	0	0	0	0	0	0	0	0	0	0	0	0	0	0	0	0	0	0	0	0	0	0	0	0	0	0	0	0	0	0	0	0	0	0	0	1	0	0	0	0	0	0
OG0000616	0	0	0	0	0	0	0	0	0	0	0	0	0	0	0	0	0	0	0	0	0	0	0	0	0	0	0	0	0	0	0	0	0	0	0	0	0	0	0	0	0	0	1	0	0	0	0	0	0
OG0000617	0	0	0	0	0	0	0	0	0	0	0	0	0	0	0	0	0	0	0	0	0	0	0	0	0	0	0	0	0	0	0	0	0	0	0	0	0	0	0	0	0	0	1	0	0	0	0	0	0
OG0000618	0	0	0	0	0	0	0	0	0	0	0	0	0	0	0	0	0	0	0	0	0	0	0	0	0	0	0	0	0	0	0	0	0	0	0	0	0	0	0	0	0	0	1	0	0	0	0	0	0
OG0000619	0	0	0	0	0	0	0	0	0	0	0	0	0	0	0	0	0	0	0	0	0	0	0	0	0	0	0	0	0	0	0	0	0	0	0	0	0	0	0	0	0	0	1	0	0	0	0	0	0
OG0000620	0	0	0	0	0	0	0	0	0	0	0	0	0	0	0	0	0	0	0	0	0	0	0	0	0	0	0	0	0	0	0	0	0	0	0	0	0	0	0	0	0	0	0	0	0	1	0	0	0
OG0000621	0	0	0	0	0	0	0	0	0	0	0	0	0	0	0	0	0	0	0	0	0	0	0	0	0	0	0	0	0	0	0	0	0	0	0	0	0	0	0	0	0	0	0	0	0	0	0	0	0
OG0000622	0	0	0	0	0	0	0	0	0	0	0	0	0	0	0	0	0	0	0	0	0	0	0	0	0	0	0	0	0	0	0	0	0	0	0	0	0	0	0	0	0	0	0	0	0	0	0	0	0
OG0000623	0	0	0	0	0	0	0	0	0	0	0	0	0	0	0	0	0	0	0	0	0	0	0	0	0	0	0	0	0	0	0	0	0	0	0	0	0	0	0	0	0	0	0	0	0	0	0	0	0
OG0000624	0	0	0	0	0	0	0	0	0	0	0	0	0	0	0	0	0	0	0	0	0	0	0	0	0	0	0	0	0	0	0	0	0	0	0	0	0	0	0	0	0	0	0	0	0	0	0	0	0
OG0000625	0	0	0	0	0	0	0	0	0	0	0	0	0	0	0	0	0	0	0	0	0	0	0	0	0	0	0	0	0	0	0	0	0	0	0	0	0	0	0	0	0	0	0	0	0	0	0	0	0
OG0000626	0	0	0	0	0	0	0	0	0	0	0	0	0	0	0	0	0	0	0	0	0	0	0	0	0	0	0	0	0	0	0	0	0	0	0	0	0	0	0	0	0	0	0	0	0	0	0	0	0
OG0000627	0	0	0	0	0	0	0	0	0	0	0	0	0	0	0	0	0	0	0	0	0	0	0	0	0	0	0	0	0	0	0	0	0	0	0	0	0	0	0	0	0	0	0	0	0	0	0	0	0
OG0000628	0	0	0	0	0	0	0	0	0	0	0	0	0	0	0	0	0	0	0	0	0	0	0	0	0	0	0	0	0	0	0	0	0	0	0	0	0	0	0	0	0	0	0	0	0	0	0	0	0
OG0000629	0	0	0	0	0	0	0	0	0	0	0	0	0	0	0	0	0	0	0	0	0	0	0	0	0	0	0	0	0	0	0	0	0	0	0	0	0	0	0	0	0	0	0	0	0	0	0	0	0
[truncated: 25 more columns]

## Sheet: Table S5 
Supplementary Table S4. Genome Quality from Host-Targeted Enrichments and GVMAGs
contig_id	contig_length	Number of contigs	provirus	proviral_length	gene_count	viral_genes	host_genes	checkv_quality	miuvig_quality	completeness	completeness_method	contamination	kmer_freq
BpV_4222_HI_V1	162493	11	No	NA	218	125	3	Medium-quality	Genome-fragment	85.23	AAI-based (high-confidence)	0	1.03
BpV_4222_HI_V2	101339	13	No	NA	105	62	1	Medium-quality	Genome-fragment	52.84	AAI-based (high-confidence)	0	1.02
BpV_4222_HJ_V1	172389	1	No	NA	200	122	1	Medium-quality	Genome-fragment	89.52	AAI-based (high-confidence)	0	1.01
BpV_4222_HL_V1	176905	18	No	NA	249	163	0	High-quality	High-quality	92.26	AAI-based (high-confidence)	0	1.07
BpV_4222_HL_V2	145685	19	No	NA	188	89	4	Medium-quality	Genome-fragment	75.52	AAI-based (high-confidence)	0	1.06
BpV_4222_HMN_V1	185509	1	No	NA	215	126	1	High-quality	High-quality	96.29	AAI-based (high-confidence)	0	1.02
BpV_4222_HMN_V2	146546	47	No	NA	228	107	4	Medium-quality	Genome-fragment	76.85	AAI-based (high-confidence)	0	1.01
BpV_4222_HO_V1	161269	1	No	NA	180	109	1	Medium-quality	Genome-fragment	83.77	AAI-based (high-confidence)	0	1.01
BpV_4222_HO_V2	136132	9	No	NA	177	90	4	Medium-quality	Genome-fragment	70.56	AAI-based (high-confidence)	0	1.03
McV_827_HAB_V1	169239	16	No	NA	242	114	6	Medium-quality	Genome-fragment	88.63	AAI-based (high-confidence)	0	1.01
McV_827_HAB_V2	129479	28	No	NA	191	98	3	Medium-quality	Genome-fragment	67.63	AAI-based (high-confidence)	0	1
McV_827_HC_V1	134206	1	No	NA	154	97	1	Medium-quality	Genome-fragment	70.18	AAI-based (high-confidence)	0	1
McV_827_HC_V2	174845	1	No	NA	226	136	2	High-quality	High-quality	91.55	AAI-based (high-confidence)	0	1
McV_827_HD_V1	187929	1	No	NA	247	142	4	High-quality	High-quality	98.41	AAI-based (high-confidence)	0	1
McV_827_HF_V1	187172	1	No	NA	246	142	3	High-quality	High-quality	98.01	AAI-based (high-confidence)	0	1
McV_827_HG_V1	191748	1	No	NA	252	143	3	High-quality	High-quality	100	AAI-based (high-confidence)	0	1
McV_827_HG_V2	229198	64	No	NA	246	126	4	High-quality	High-quality	100	AAI-based (medium-confidence)	0	1.01
McV_827_HJ_V1	176910	1	No	NA	238	140	3	High-quality	High-quality	92.64	AAI-based (high-confidence)	0	1.01
McV_827_HK_V1	151336	24	No	NA	203	115	1	Medium-quality	Genome-fragment	79.15	AAI-based (medium-confidence)	0	1.01
McV_827_HK_V2	203414	16	Yes	199406	274	151	3	High-quality	High-quality	100	AAI-based (high-confidence)	1.97	1.01
McV_827_HK_V3	136184	42	No	NA	189	97	4	Medium-quality	Genome-fragment	71.31	AAI-based (high-confidence)	0	1.01
McV_827_HK_V4	108398	31	No	NA	81	30	0	Medium-quality	Genome-fragment	56.33	AAI-based (medium-confidence)	0	1.02
McV_827_HL_V1	154927	7	No	NA	205	127	1	Medium-quality	Genome-fragment	81.12	AAI-based (high-confidence)	0	1.01
McV_827_HL_V3	143390	8	No	NA	176	94	1	Medium-quality	Genome-fragment	75.05	AAI-based (high-confidence)	0	1
McV_827_HMN_V1	176036	1	No	NA	228	137	2	High-quality	High-quality	92.18	AAI-based (high-confidence)	0	1
McV_827_HMN_V2	148906	1	No	NA	227	127	4	Medium-quality	Genome-fragment	77.81	AAI-based (high-confidence)	0	1
McV_827_HO_V1	173493	1	No	NA	228	134	3	High-quality	High-quality	90.85	AAI-based (high-confidence)	0	1
Moniruzzaman_LP01_ERX552274_25_dc	167550	2	No	NA	198	108	4	Medium-quality	Genome-fragment	87.63	AAI-based (high-confidence)	0	1
Moniruzzaman_LP01_ERX552326_9_dc	157771	7	No	NA	226	121	4	Medium-quality	Genome-fragment	82.43	AAI-based (high-confidence)	0	1
Moniruzzaman_LP01_ERX552336_20_dc	147036	5	No	NA	191	100	5	Medium-quality	Genome-fragment	76.89	AAI-based (high-confidence)	0	1
Moniruzzaman_LP01_ERX555907_107_dc	154620	6	No	NA	216	122	5	Medium-quality	Genome-fragment	81.02	AAI-based (high-confidence)	0	1
Moniruzzaman_LP01_ERX555961_3_dc	136799	6	No	NA	175	99	3	Medium-quality	Genome-fragment	71.62	AAI-based (high-confidence)	0	1
Moniruzzaman_LP01_ERX556034_38_dc	185474	4	No	NA	236	139	1	High-quality	High-quality	97.18	AAI-based (high-confidence)	0	1
Moniruzzaman_LP01_ERX633348_16_dc	136811	6	No	NA	189	113	0	Medium-quality	Genome-fragment	71.72	AAI-based (high-confidence)	0	1
OlV_3401_HAB_V1	122339	5	No	NA	168	94	1	Medium-quality	Genome-fragment	64.22	AAI-based (high-confidence)	0	1.01
OlV_3401_HAB_V2	121312	7	No	NA	160	117	0	Medium-quality	Genome-fragment	63.89	AAI-based (high-confidence)	0	1.01
OlV_3401_HC_V1	174867	1	No	NA	224	142	1	High-quality	High-quality	92.04	AAI-based (high-confidence)	0	1
OlV_3401_HEFG_V1	127836	36	No	NA	174	104	0	Medium-quality	Genome-fragment	67.3	AAI-based (high-confidence)	0	1.06
OlV_3401_HEFG_V2	160512	55	No	NA	255	120	1	Medium-quality	Genome-fragment	84.24	AAI-based (high-confidence)	0	1.07
OlV_3401_HI_V1	180166	45	No	NA	229	147	1	High-quality	High-quality	94.82	AAI-based (high-confidence)	0	1.04
OlV_3401_HI_V2	170660	52	No	NA	261	112	4	Medium-quality	Genome-fragment	89.47	AAI-based (high-confidence)	0	1.06
OlV_3401_HJ_V1	196054	17	No	NA	280	163	1	High-quality	High-quality	100	AAI-based (high-confidence)	0	1.05
OlV_3401_HJ_V2	136080	11	No	NA	169	104	1	Medium-quality	Genome-fragment	71.44	AAI-based (high-confidence)	0	1.04
OlV_3401_HK_V1	187560	1	No	NA	240	150	1	High-quality	High-quality	98.75	AAI-based (high-confidence)	0	1
OlV_3401_HL_V1	184265	1	No	NA	246	148	1	Complete	High-quality	100	ITR (high-confidence)	0	1
OlV_3401_HMN_V1	164177	1	No	NA	214	130	0	Medium-quality	Genome-fragment	86.17	AAI-based (high-confidence)	0	1
OlV_3401_HO_V1	187422	1	No	NA	253	152	1	Complete	High-quality	100	ITR (high-confidence)	0	1.01
OlV_3401_HO_V2	188964	1	No	NA	251	142	5	Complete	High-quality	100	ITR (high-confidence)	0	1
OlV_3401_HO_V3	154037	1	No	NA	201	110	5	Medium-quality	Genome-fragment	80.65	AAI-based (high-confidence)	0	1.01
OlV_37000_HAB_V1	167079	1	Yes	161797	220	127	4	Medium-quality	Genome-fragment	84.7	AAI-based (high-confidence)	3.16	1.02
OlV_37000_HAB_V2	178080	1	No	NA	237	142	3	High-quality	High-quality	93.79	AAI-based (high-confidence)	0	1
OlV_37000_HC_V1	185436	1	No	NA	251	148	1	Complete	High-quality	100	ITR (high-confidence)	0	1
OlV_37000_HC_V2	176328	1	No	NA	221	138	2	High-quality	High-quality	92.69	AAI-based (high-confidence)	0	1
OlV_37000_HG_V1	195795	1	No	NA	233	133	3	High-quality	High-quality	100	AAI-based (high-confidence)	0	1.02
OlV_37000_HG_V2	185952	8	No	NA	250	148	1	High-quality	High-quality	97.86	AAI-based (high-confidence)	0	1.01
OlV_37000_HG_V3	153133	42	No	NA	223	124	3	Medium-quality	Genome-fragment	80.32	AAI-based (high-confidence)	0	1.02
OlV_37000_HI_V1	176257	8	No	NA	242	142	1	Complete	High-quality	100	ITR (high-confidence)	0	1
OlV_37000_HJ_V1	184260	1	No	NA	247	149	1	Complete	High-quality	100	ITR (high-confidence)	0	1
OtV_4221_HE_V1	126240	1	Yes	118927	163	95	2	Medium-quality	Genome-fragment	62.28	AAI-based (high-confidence)	5.79	1.02
OtV_4221_HE_V3	157915	1	No	NA	196	117	3	Medium-quality	Genome-fragment	83.2	AAI-based (high-confidence)	0	1
OtV_4221_HG_V1	197616	1	No	NA	228	126	6	High-quality	High-quality	100	AAI-based (high-confidence)	0	1.02
OtV_4221_HG_V2	180155	1	No	NA	232	131	3	High-quality	High-quality	94.35	AAI-based (high-confidence)	0	1
OtV_4221_HJ_V1	168659	1	No	NA	231	139	1	Medium-quality	Genome-fragment	88.31	AAI-based (high-confidence)	0	1
OtV_4221_HJ_V2	181163	1	No	NA	212	119	6	High-quality	High-quality	94.85	AAI-based (high-confidence)	0	1.02
OtV_4221_HL_V1	179889	1	No	NA	236	138	3	High-quality	High-quality	94.78	AAI-based (high-confidence)	0	1
OtV_4221_HL_V2	197260	1	No	NA	228	127	6	High-quality	High-quality	100	AAI-based (high-confidence)	0	1.02
OtV_4221_HO_V1	184537	1	No	NA	245	141	3	Complete	High-quality	100	ITR (high-confidence)	0	1
OtV_4221_HO_V2	184582	1	No	NA	220	127	4	High-quality	High-quality	96.63	AAI-based (high-confidence)	0	1.01
OtV_6881_HAB_V1	163682	1	No	NA	217	120	5	Medium-quality	Genome-fragment	85.7	AAI-based (high-confidence)	0	1.01
OtV_6881_HG_V1	180908	1	No	NA	213	119	6	High-quality	High-quality	94.73	AAI-based (high-confidence)	0	1.02
OtV_6881_HG_V2	193861	1	No	NA	256	147	3	High-quality	High-quality	100	AAI-based (high-confidence)	0	1
OtV_6881_HI_V1	198161	1	No	NA	229	127	6	High-quality	High-quality	100	AAI-based (high-confidence)	0	1.02
OtV_6881_HI_V2	183466	1	No	NA	229	141	0	High-quality	High-quality	95.95	AAI-based (high-confidence)	0	1.01
OtV_6881_HI_V3	188721	1	No	NA	245	139	3	High-quality	High-quality	98.83	AAI-based (high-confidence)	0	1
OtV_6881_HJ_V1	191741	1	No	NA	232	142	0	High-quality	High-quality	100	AAI-based (high-confidence)	0	1.01
OtV_6881_HL_V1	177934	1	No	NA	223	136	0	High-quality	High-quality	93.05	AAI-based (high-confidence)	0	1
OtV_6881_HL_V2	193021	1	No	NA	251	144	3	Complete	High-quality	100	ITR (high-confidence)	0	1
OtV_6881_HMN_V1	178006	1	No	NA	227	139	0	High-quality	High-quality	93.09	AAI-based (high-confidence)	0	1.01
OtV_6881_HMN_V2	165849	13	No	NA	222	127	3	Medium-quality	Genome-fragment	87.39	AAI-based (high-confidence)	0	1
OtV_6881_HO_V1	204974	3	No	NA	281	164	4	High-quality	High-quality	100	AAI-based (high-confidence)	0	1.05
OtV_6881_HO_V2	196340	6	No	NA	256	146	3	High-quality	High-quality	100	AAI-based (high-confidence)	0	1
OtV_ZA_HL_V1	191914	1	No	NA	234	143	1	High-quality	High-quality	100	AAI-based (high-confidence)	0	1.01
OtV_ZA_HL_V2	196135	1	No	NA	226	123	2	Complete	High-quality	100	ITR (high-confidence)	0	1
OtV_ZA_HL_V3	184040	1	No	NA	246	149	1	High-quality	High-quality	96.85	AAI-based (high-confidence)	0	1
OtV_ZA_HO_V1	170439	1	No	NA	216	125	0	Medium-quality	Genome-fragment	89.34	AAI-based (high-confidence)	0	1.01
OtV_ZA_HO_V3	187723	1	No	NA	248	142	3	High-quality	High-quality	98.3	AAI-based (high-confidence)	0	1
OtV_ZA_HO_V4	184257	13	No	NA	237	130	3	High-quality	High-quality	97.01	AAI-based (high-confidence)	0	1.01
Schulz_GVMAG_M_3300017744_9-contigs	277599	9	Yes	270116	359	188	9	High-quality	High-quality	100	AAI-based (high-confidence)	2.7	1.01
Schulz_GVMAG_M_3300017969_5-contigs	201493	5	No	NA	284	168	1	High-quality	High-quality	100	AAI-based (high-confidence)	0	1
Schulz_GVMAG_M_3300020178_21-contigs	159421	21	Yes	153086	227	119	3	Medium-quality	Genome-fragment	80.18	AAI-based (high-confidence)	3.97	1
Schulz_GVMAG_M_3300021962_22-contigs	213524	22	No	NA	300	184	1	High-quality	High-quality	100	AAI-based (high-confidence)	0	1.01
Schulz_GVMAG_M_3300022905_10-contigs	216878	10	No	NA	327	170	4	High-quality	High-quality	100	AAI-based (high-confidence)	0	1
Schulz_GVMAG_M_3300023087_9-contigs	184666	9	No	NA	283	162	4	High-quality	High-quality	96.66	AAI-based (high-confidence)	0	1.05
Schulz_GVMAG_M_3300025652_16-contigs	209706	16	No	NA	274	154	3	High-quality	High-quality	100	AAI-based (high-confidence)	0	1
Schulz_GVMAG_M_3300027206_1-contigs	220678	1	No	NA	291	168	3	High-quality	High-quality	100	AAI-based (high-confidence)	0	1.01
Schulz_GVMAG_S_1037362_75-contigs	287385	75	No	NA	384	215	6	High-quality	High-quality	100	AAI-based (high-confidence)	0	1.01
Schulz_GVMAG_S_1037362_78-contigs	231497	78	No	NA	328	181	3	High-quality	High-quality	100	AAI-based (high-confidence)	0	1
Schulz_GVMAG_S_1037371_165-contigs	150484	165	No	NA	152	91	0	Medium-quality	Genome-fragment	78.92	AAI-based (high-confidence)	0	1.02
Schulz_GVMAG_S_1037377_112-contigs	165893	112	No	NA	229	140	5	Medium-quality	Genome-fragment	86.72	AAI-based (high-confidence)	0	1.01
Schulz_GVMAG_S_1037383_112-contigs	195877	112	No	NA	276	163	4	High-quality	High-quality	100	AAI-based (high-confidence)	0	1.01
Schulz_GVMAG_S_1059924_57-contigs	189388	57	No	NA	235	128	5	High-quality	High-quality	99.08	AAI-based (high-confidence)	0	1.01
Schulz_GVMAG_S_1064190_106-contigs	218247	106	No	NA	324	197	1	High-quality	High-quality	100	AAI-based (high-confidence)	0	1.02
Schulz_GVMAG_S_1074330_31-contigs	340196	31	No	NA	470	279	5	High-quality	High-quality	100	AAI-based (high-confidence)	0	1.01
Schulz_GVMAG_S_1074346_73-contigs	198781	73	No	NA	283	180	3	High-quality	High-quality	100	AAI-based (high-confidence)	0	1
Schulz_GVMAG_S_1102104_120-contigs	221221	120	No	NA	310	180	2	High-quality	High-quality	100	AAI-based (high-confidence)	0	1.01
Schulz_GVMAG_S_1102110_122-contigs	214775	122	No	NA	304	180	4	High-quality	High-quality	100	AAI-based (high-confidence)	0	1.01
Schulz_GVMAG_S_1102114_126-contigs	162825	126	No	NA	236	131	1	Medium-quality	Genome-fragment	85.3	AAI-based (high-confidence)	0	1.01
Schulz_GVMAG_S_ERX556109_35-contigs	170958	35	No	NA	235	141	4	Medium-quality	Genome-fragment	89.62	AAI-based (high-confidence)	0	1
TARA_AON_NCLDV_00033-fixed	215921	4	No	NA	241	119	3	High-quality	High-quality	100	AAI-based (medium-confidence)	0	1
TARA_AON_NCLDV_00048-fixed	153728	17	No	NA	214	115	5	Medium-quality	Genome-fragment	80.54	AAI-based (high-confidence)	0	1
TARA_AON_NCLDV_00055-fixed	115353	9	No	NA	165	97	1	Medium-quality	Genome-fragment	60.44	AAI-based (high-confidence)	0	1.01
TARA_AON_NCLDV_00060-fixed	106921	6	No	NA	131	66	3	Medium-quality	Genome-fragment	55.98	AAI-based (high-confidence)	0	1
TARA_ARC_NCLDV_00161-fixed	102678	22	No	NA	158	91	1	Medium-quality	Genome-fragment	53.66	AAI-based (high-confidence)	0	1.01
TARA_IOS_NCLDV_00010-fixed	133765	26	No	NA	178	90	4	Medium-quality	Genome-fragment	69.97	AAI-based (high-confidence)	0	1
TARA_PSE_NCLDV_00040-fixed	119198	10	No	NA	165	95	3	Medium-quality	Genome-fragment	62.75	AAI-based (high-confidence)	0	1
TARA_PSW_NCLDV_00077-fixed	108723	4	No	NA	111	50	0	Medium-quality	Genome-fragment	56.86	AAI-based (high-confidence)	0	1
TARA_PSW_NCLDV_00081-fixed	93918	26	No	NA	107	57	1	Low-quality	Genome-fragment	49.15	AAI-based (high-confidence)	0	1.02
TARA_PSW_NCLDV_00082-fixed	89798	26	No	NA	113	70	1	Low-quality	Genome-fragment	47.01	AAI-based (high-confidence)	0	1.02
TARA_SOC_NCLDV_00026-fixed	85598	18	No	NA	123	70	0	Low-quality	Genome-fragment	44.72	AAI-based (high-confidence)	0	1

## Sheet: Table S6 
Supplementary Table S6. Amino Acid Similarity Search Results for the Entire Protein Set of Our Viral Dataset Against the NCBI nr Database
Orthogroup	Gene number	Best Blast hit	E-value	Putative function	CDD accession	Alphafold Accession	Putative function based on the structural protein
OG0000006	1	Micromonas pusilla virus 12T [YP_007676259.1]	5e-137	Hypothetical protein	/	A0A7R9TR07	Phosphoribosyl-AMP cyclohydrolase
OG0000007	2	Ostreococcus lucimarinus virus 1 [YP_004061866.1]	0.0	Phosphate transporter (PHO4)	pfam01384
OG0000009	3	Ostreococcus tauri virus RT-2011 [AFC35141.1]	1e-110	Alternative oxidase (AOX)	cd00657
OG0000011	4	Ostreococcus mediterraneus virus 2 [QIZ31274.1]	6e-32	Hypothetical protein	/
OG0000012	5	Ostreococcus tauri virus RT-2011 [AFC35023.1]	0.0	Ammonium transporter	TIGR00836
OG0000014	6	Micromonas commoda [XP_002508153.1	0.0	Phosphate:Na+ symporter	TIGR01013

## Sheet: Table S7 
Supplementary Table S7.Comparison of Diversifying Selection and Purifying Selection Models
Dataset	n	l	M1a	M1a	M1a	M1a	df	Log(LM1)	M2a	M2a	M2a	M2a	M2a	df	Log(LM2)	2Delta(L)	p_value
			w1	w2	p1	p2			w1	w2	p1	p2	p3
HK_MAG_ncldv_marker2_GVOGm0003-G2-01-b_nssites3.out	5	1032
HK_MAG_ncldv_marker2_GVOGm0003-G2-01-c_nssites3.out	12	1017	0.02018	1	0.9637	0.0363	24	-3810.18	0.02018	12.1928	0.9637	0.0363	0	26	-3810.18	0	ns
HK_MAG_ncldv_marker2_GVOGm0003-G2-01-d_nssites3.out	12	1032	0	1	0.94326	0.05674	24	-1650.03	0.02253	5.44938	0.98789	0	0.01211	26	-1648.6	2.86726	ns
HK_MAG_ncldv_marker2_GVOGm0003-G2-02-a_nssites3.out	5	960	0.00275	1	0.67053	0.32947	10	-2538.68	0.02668	102.606	0.6936	0.11136	0.19504	12	-2507.76	61.8378	***
HK_MAG_ncldv_marker2_GVOGm0003-G2-02-b_nssites3.out	6	1014	0	1	0.70939	0.29061	12	-2161.27	0.03079	9.94144	0.7877	0	0.2123	14	-2153.72	15.1145	***
HK_MAG_ncldv_marker2_GVOGm0003-G2-02-c_nssites3.out	28	1017	0.03958	1	0.8192	0.1808	56	-7287.51	0.03958	1	0.8192	0.00018	0.18062	58	-7287.51	0	ns
HK_MAG_ncldv_marker2_GVOGm0003-G2-03-a_nssites3.out	9	1083	0.04825	1	0.82684	0.17316	18	-4192.13	0.04825	1	0.82684	0.11812	0.05503	20	-4192.13	0	ns
HK_MAG_ncldv_marker2_GVOGm0003-G2-03-b_nssites3.out	22	1068	0.0523	1	0.93478	0.06522	44	-5958.93	0.0523	10.7908	0.93479	0.06521	0	46	-5958.93	0	ns
HK_MAG_ncldv_marker2_GVOGm0003-G2-03-c_nssites3.out	17	1074	0.04402	1	0.83728	0.16272	34	-5425.03	0.04402	29.7273	0.83728	0.16272	0	36	-5425.03	0	ns
HK_MAG_ncldv_marker2_GVOGm0003-G2-04-a_nssites3.out	5	1029	0.01157	1	0.91149	0.08851	10	-3752.8	0.01157	1	0.91148	0.00902	0.0795	12	-3752.8	2e-06	ns
HK_MAG_ncldv_marker2_GVOGm0003-G2-04-b_nssites3.out	11	1107	0.01769	1	0.89277	0.10723	22	-3650.13	0.01799	11.0683	0.89172	0.10257	0.00571	24	-3647.04	6.17657	*
HK_MAG_ncldv_marker2_GVOGm0003-G2-04-c_nssites3.out	13	1089	0.04207	1	0.92263	0.07737	26	-2846.18	0.04297	17.285	0.9245	0.0725	0.00301	28	-2845.68	1.00254	ns
HK_MAG_ncldv_marker2_GVOGm0003-G2-05-a_nssites3.out	7	1131	0.01587	1	0.73466	0.26534	14	-3584.99	0.01879	8.87239	0.73557	0.1803	0.08413	16	-3578.21	13.5569	**
HK_MAG_ncldv_marker2_GVOGm0003-G2-05-b_nssites3.out	5	1173	0.0189	1	0.72971	0.27029	10	-3635.66	0.02179	31.3623	0.73103	0.19421	0.07476	12	-3631.54	8.23096	*
HK_MAG_ncldv_marker2_GVOGm0003-G2-05-d_nssites3.out	14	1215	0.02237	1	0.81429	0.18571	28	-3809.8	0.0224	2.94323	0.81431	0.18503	0.00067	30	-3809.8	0.001332	ns
HK_MAG_ncldv_marker2_GVOGm0003-G2-05-e_nssites3.out	12	1230	0.00337	1	0.82393	0.17607	24	-3128.5	0.00337	11.238	0.82393	0.17607	0	26	-3128.5	0	ns
HK_MAG_ncldv_marker2_GVOGm0003-G2-06-a_nssites3.out	4	1149	0.04063	1	0.82908	0.17092	8	-3639.71	0.04063	1	0.82908	0.13309	0.03782	10	-3639.71	0	ns
HK_MAG_ncldv_marker2_GVOGm0003-G2-06-b_nssites3.out	11	1140	0.03848	1	0.93696	0.06304	22	-4078.4	0.03848	1	0.93696	0.01289	0.05015	24	-4078.4	0	ns
HK_MAG_ncldv_marker2_GVOGm0003-G2-06-c_nssites3.out	12	1173	0	1	0.99999	1e-05	24	-1611.03	0	1	1	0	0	26	-1611.03	0.000698	ns
HK_MAG_ncldv_marker2_GVOGm0003-G3-01_nssites3.out	3	1287	0	1	0.72141	0.27859	6	-2472.26	0.04076	111.767	0.80022	0.07439	0.1254	8	-2465.36	13.797	**
HK_MAG_ncldv_marker2_GVOGm0003-G3-02_nssites3.out	4	1335	0.03868	1	0.79385	0.20615	8	-2957.96	0.03868	1	0.79385	0.19119	0.01496	10	-2957.96	0	ns
HK_MAG_ncldv_marker2_GVOGm0003-G3-03a_nssites3.out	6	1239	0.05919	1	0.8337	0.1663	12	-5102.43	0.05919	1	0.8337	0.08566	0.08065	14	-5102.43	0	ns
HK_MAG_ncldv_marker2_GVOGm0003-G3-03b_nssites3.out	4	1281	0.02796	1	0.87395	0.12605	8	-2594.13	0.02796	1.7216	0.87394	0.12606	0	10	-2594.13	0	ns
HK_MAG_ncldv_marker2_GVOGm0003-G3-03c_nssites3.out	21	1281	0.03991	1	0.94065	0.05935	42	-4920.53	0.03991	1	0.94065	0.04988	0.00947	44	-4920.53	0	ns
HK_MAG_ncldv_marker2_GVOGm0003-G4-02_nssites3.out	6	906	0.016	1	0.83817	0.16183	12	-1862.83	0.016	1	0.83817	0.14656	0.01527	14	-1862.83	0	ns
HK_MAG_ncldv_marker2_GVOGm0003-G4-03_nssites3.out	6	804	0	1	0.84565	0.15435	12	-1357.42	0.04021	5.07902	0.93484	0	0.06516	14	-1353.28	8.28362	*
HK_MAG_ncldv_marker2_GVOGm0054-03_nssites3.out	5	1305	0.00427	1	0.68656	0.31344	10	-3102.92	0.00427	1	0.68657	0.29348	0.01995	12	-3102.92	0	ns
pbHK_MAG_ncldv_marker2_GVOGm0003-G2-01-a_nssites3.out	5	1038	0.00653	1	0.9369	0.0631	10	-2059.46	0.00653	1	0.9369	0.06204	0.00106	12	-2059.46	0	ns
pbHK_MAG_ncldv_marker2_GVOGm0003-G2-05-c_nssites3.out	3	1251	0	1	0.77727	0.18031	6	-1615.5	0.10344	2.18348	0.9369	0.0631	0	8	-1615.5	-2e-06	ns

## Sheet: Table S8
Supplementary Table S8. AlphaFold Alignment Positions
Alignment	Alphafold alignment position	Sequence length (aa)	Virus proteins in the alignment
m0003-G2-02-a	74 (P), 79 (K), 82 (K), 93 (S), 108 (T), 113 (Q), 114 (Y), 115 (I), 120 (L), 121 (A), 123 (N), 124 (L), 125 (T), 127 (S), 129 (S), 130 (G), 131 (F), 175 (S), 176 (E), 232 (A), 258 (F), 262 (D), 267 (A), 270 (S), 275 (P), 277 (S), 279 (D), 280 (E), 290 (F), 292 (Y), 323 (N)	330-349	BpV_4222_HL_V2_00155, BpV_4222_HMN_V1_00064, BpV_4222_HO_V2_00083, BpV_4222_HI_V1_00099, BpV_4222_HO_V1_00051
m0003-G2-02-b	130 (T), 133 (W), 190 (T), 263 (T), 280 (M), 312 (S)	377-378	McV_827_HK_V3_00108, OlV_37000_HAB_V1_00065, OlV_37000_HG_V1_00075, OtV_4221_HE_V1_00006, OtV_6881_HG_V1_00005, OtV_6881_HI_V1_00005
m0003-G2-04-b	211(N)	403-404	OlV_3401_HAB_V1_00173, OlV_3401_HAB_V2_00164, OlV_3401_HC_V1_00057, OlV_3401_HK_V1_00064, OlV_3401_HMN_V1_00040, OlV_3401_HO_V1_00063, OlV_3401_HO_V2_00067, OlV_37000_HAB_V2_00056, OlV_37000_HC_V1_00064, OlV_37000_HC_V2_00064, OtV_ZA_HL_V3_00059
m0003-G2-05-a	239 (W), 327 (Q)	414-438	BpV_4222_HL_V1_00128, BpV_4222_HMN_V1_00165, BpV_4222_HO_V1_00132, OlV_37, 000_HG_V1_00164, OtV_4221_HE_V1_00106, OtV_6881_HG_V1_00105, OtV_6881_HI_V1_00105
m0003-G3-01	88 (D), 151 (P), 158 (L), 225 (E), 226 (S), 271 (P), 273 (N), 310 (F), 311 (V)	437-439	BpV_4222_HL_V2_00016, BpV_4222_HMN_V1_00085, BpV_4222_HO_V2_00102
